# Supplementary material for: Enhancing gestational diabetes mellitus risk assessment and treatment through GDMPredictor: a machine learning approach
Source: J Endocrinol Invest. 2024 Mar 9;47(9):2351–60. doi: 10.1007/s40618-024-02328-z (PMC11369014; doi:10.1007/s40618-024-02328-z)
Supplement: Supplementary file 1 — Supplementary file1 (XLSX 818 KB) Supplementary Table 1. The trained data of clinical and biochemical features. [file 40618_2024_2328_MOESM1_ESM.xlsx]

## Sheet: Sheet1
GDM	AP	ICP	TD	Eclampsia	Twins	Day	Age	ALT	AST	GGT	ALP	TP	ALB	TBIL	DBIL	TBA	UREA	CREA	UA	BMG	A1MG	CysC	CO2	FPG	BMI
0	0	0	0	0	0	119	29	12.9	18.3	12.1	44.4	67.5	38	5.7	2.3	2.5	2.94	50.5	211.1	1.34	21.05	0.7	24	5.41	38.0218
0	0	0	0	0	0	165	30	19.2674	20.3419	12.5358	45.5153	68.5587	40.1243	9.24377	2.97302	1.59316	2.68987	67.2732	220.211	0.952367	19.6265	0.640272	24.2385	4.70861	36.4715
0	0	0	0	0	0	85	35	16.8	14.4	9.1	34.4	70.7	41.7	12	3.6	1.6	2.58	50.5	189.2	0.87	18.42	0.5	24.8	5.29	52.4557
0	0	0	0	0	0	134	36	19.2674	20.3419	12.5358	45.5153	68.5587	40.1243	9.24377	2.97302	1.59316	2.68987	67.2732	220.211	0.952367	19.6265	0.640272	24.2385	4.70861	49.1847
0	0	0	0	0	0	77	32	11.9	16.2	18.7	45.6	67.5	42.5	9	3.4	1.3	1.98	43.9	188.6	0.84	18.31	0.6	20.9	5.1	35.3963
0	0	0	0	0	0	160	32	19.2674	20.3419	12.5358	45.5153	68.5587	40.1243	9.24377	2.97302	1.59316	2.68987	67.2732	220.211	0.952367	19.6265	0.640272	24.2385	4.70861	38.2745
0	0	0	0	0	0	89	29	19.8	20.1	5.6	32.8	70.5	41.4	8.7	2.5	0.9	2.82	38.8	225.3	0.94	22.63	0.5	24.1	5.25	57.6535
0	0	0	0	0	0	164	29	19.2674	20.3419	12.5358	45.5153	68.5587	40.1243	9.24377	2.97302	1.59316	2.68987	67.2732	220.211	0.952367	19.6265	0.640272	24.2385	4.70861	34.0802
0	0	0	0	0	1	84	27	22.2	23.3	35.8	47.2	71	41.2	4.3	1.8	7	2.73	46.2	187.1	0.952367	19.6265	0.640272	24.2385	5.23	39.4145
0	0	0	0	0	1	114	27	22.3	19.2	19.5	48.8	71.1	38.8	5.9	1.9	1.7	2.68987	67.2732	220.211	0.952367	19.6265	0.640272	24.2385	4.70861	44.0684
0	0	0	0	0	0	85	41	9.3	16.9	6.6	33.6	62.8	39.3	7	2.3	5.1	2.04	38.9	240.2	0.952367	19.6265	0.640272	24.2385	5.16	32.8226
0	0	0	0	0	0	161	41	19.2674	20.3419	12.5358	45.5153	68.5587	40.1243	9.24377	2.97302	1.59316	2.68987	67.2732	220.211	0.952367	19.6265	0.640272	24.2385	4.70861	45.1604
0	0	0	0	0	0	161	41	30.7	23.4	8.6	45.4	59.9	34	4.6	1.7	4.9	2.68987	67.2732	220.211	0.952367	19.6265	0.640272	24.2385	4.70861	39.7551
0	0	0	0	0	0	98	29	17.4	22.6	12.5358	45.5153	68.5587	40.1243	9.24377	2.97302	1.59316	2.67	67.2732	220.211	0.952367	19.6265	0.640272	24.2385	4.69	53.7024
0	0	0	0	0	0	140	29	23.7	28.1	11	40	66.6	36.2	17.9	4.8	1.1	2.68987	67.2732	220.211	0.952367	19.6265	0.640272	24.2385	4.70861	23.3695
0	0	0	0	0	0	86	28	23.9	20.8	15.9	47.2	67.9	41.2	5.2	1.8	0.8	2.97	45.7	254.2	0.96	19.07	0.6	23.6	4.91	38.8068
0	0	0	0	0	0	156	28	19.2674	20.3419	12.5358	45.5153	68.5587	40.1243	9.24377	2.97302	1.59316	2.68987	67.2732	220.211	0.952367	19.6265	0.640272	24.2385	4.70861	28.835
0	0	0	0	0	0	161	28	19.9	17.4	14.5	50.6	64	37	5.7	2	1.59316	3.13	38.1	209.9	0.952367	19.6265	0.640272	24.2385	4.70861	25.3618
0	0	0	0	0	0	90	29	15.8	20	9.5	30.5	71.1	40	13.6	4.2	0.4	1.89	45.8	262.8	0.88	14.4	0.8	28.3	4.52	36.6277
0	0	0	0	0	0	88	30	9.5	13	7.2	49.2	68.8	40.8	11.4	3.6	1.3	2.5	48.9	223.6	0.952367	19.6265	0.640272	24.2385	5.05	19.7814
0	0	0	0	0	0	159	30	19.2674	20.3419	12.5358	45.5153	68.5587	40.1243	9.24377	2.97302	1.59316	2.68987	67.2732	220.211	0.952367	19.6265	0.640272	24.2385	4.70861	26.873
0	0	0	0	0	0	147	36	9.2	17.9	9.7	47	63.2	35.1	9.1	2.7	1.9	2.57	34.9	228.4	1.08	19.33	0.6	23.6	4.73	33.8354
0	0	0	0	0	0	84	27	29	26.4	18.9	40.7	72.8	42.2	18.9	5.7	1.59316	3.05	47.3	258.4	0.952367	19.6265	0.640272	24.2385	4.56	38.2833
0	0	0	0	0	0	141	27	23.1	22.9	15.3	37.6	66.9	40.1	15.8	3.4	0.7	2.68987	67.2732	220.211	0.952367	19.6265	0.640272	24.2385	4.70861	28.3766
0	0	0	0	0	0	111	31	28.7	28.9	11.7	52.9	70.6	41.2	7.3	2.9	1.7	3.62	41	292.9	1.03	20.56	0.6	24.2	4.03	42.1043
0	0	0	0	0	0	122	31	19.2674	20.3419	12.5358	45.5153	68.5587	40.1243	9.24377	2.97302	1.59316	2.68987	67.2732	220.211	0.952367	19.6265	0.640272	24.2385	4.57	23.0925
0	0	0	0	0	0	82	26	14.1	14.6	14.6	59.3	66.8	42.2	6.8	2.3	1.59316	1.89	41.8	221.9	0.952367	19.6265	0.640272	24.2385	4.72	25.1765
0	0	0	0	0	0	71	25	17.8	16.7	12.5358	45.5153	68.5587	40.1243	9.24377	2.97302	1.59316	2.99	67.2732	220.211	0.952367	19.6265	0.640272	24.2385	5.08	30.9047
0	0	0	0	0	0	162	25	19.2674	20.3419	12.5358	45.5153	68.5587	40.1243	9.24377	2.97302	1.59316	2.68987	67.2732	220.211	0.952367	19.6265	0.640272	24.2385	4.70861	44.9361
0	0	0	0	0	0	162	25	10.3	15	7.7	58.4	67.5	36.1	6.9	2.9	1.59316	2.68987	67.2732	220.211	0.952367	19.6265	0.640272	24.2385	4.70861	53.8908
0	0	0	0	0	0	72	30	15	16.9	14.1	52.8	70.9	41	9.4	3.3	0.8	2.17	38.5	141.8	0.91	16.35	0.5	21.8	4.82	21.2227
0	0	0	0	0	0	165	30	19.2674	20.3419	12.5358	45.5153	68.5587	40.1243	9.24377	2.97302	1.59316	2.68987	67.2732	220.211	0.952367	19.6265	0.640272	24.2385	4.70861	28.1145
0	0	0	0	0	0	165	30	52.1	35.8	12.5358	45.5153	68.5587	35.9	9.24377	2.97302	1.59316	2.37	67.2732	252.4	0.952367	19.6265	0.640272	24.2385	4.70861	55.5753
0	0	0	0	0	0	84	30	18.7	17.9	12.5358	45.5153	68.5587	40.1243	9.24377	2.97302	1.59316	1.9	67.2732	220.211	0.952367	19.6265	0.640272	24.2385	5.03	29.5768
0	0	0	0	0	0	157	30	19.2674	20.3419	12.5358	45.5153	68.5587	40.1243	9.24377	2.97302	1.59316	2.68987	67.2732	220.211	0.952367	19.6265	0.640272	24.2385	4.70861	19.0183
0	0	0	0	0	0	83	27	9.7	14.5	10.6	40.6	74.2	41.4	9.3	3.6	0.6	3.18	46.7	212.2	0.83	15.34	0.5	20.3	4.39	18.3311
0	0	0	0	0	0	0	28	19.2674	20.3419	12.5358	45.5153	68.5587	40.1243	9.24377	2.97302	1.59316	2.68987	67.2732	220.211	0.952367	19.6265	0.640272	24.2385	4.70861	29.482
0	0	0	0	0	0	64	28	19.2674	20.3419	12.5358	45.5153	68.5587	40.1243	9.24377	2.97302	1.59316	2.68987	67.2732	220.211	0.952367	19.6265	0.640272	24.2385	4.44	34.0561
0	0	0	0	0	0	146	31	12.7	17.2	8.4	57.8	65	39.6	8.2	2.5	1.59316	1.7	31.5	279.2	0.952367	19.6265	0.640272	24.2385	4.34	56.5198
0	0	0	0	0	0	95	27	9.7	17.1	9.8	36.3	69.3	43	12.1	3.9	2.4	3.32	39.3	253.1	1.11	16.93	0.7	23.5	4.28	51.1903
0	0	0	0	0	0	84	30	8.7	14.1	12.5358	45.5153	68.5587	40.1243	9.24377	2.97302	0.3	2.29	67.2732	220.211	0.952367	19.6265	0.640272	24.2385	4.91	51.2267
0	0	0	0	0	0	81	29	12.2	16.1	12.5358	45.5153	68.5587	40.1243	9.24377	2.97302	1.59316	2.66	67.2732	220.211	0.952367	19.6265	0.640272	24.2385	3.97	25.8281
0	0	0	0	0	0	165	29	19.2674	20.3419	12.5358	45.5153	68.5587	40.1243	9.24377	2.97302	1.59316	2.68987	67.2732	220.211	0.952367	19.6265	0.640272	24.2385	4.70861	20.3878
0	0	0	0	0	0	91	31	32.9	32.5	12.5358	45.5153	68.5587	40.1243	9.24377	2.97302	1.59316	1.12	67.2732	220.211	0.952367	19.6265	0.640272	24.2385	4.92	27.5231
0	0	0	0	0	0	85	30	9.4	13.9	10.7	28.8	67.9	38.6	13.9	4.2	1.9	3.53	43.1	238.6	1.01	23.6	0.6	27	4.59	38.9389
0	0	0	0	0	0	77	31	22.6	20.3	13	45.6	72.4	41.2	6.2	2	1.6	2.14	39	198.5	0.82	20.38	0.5	23.4	4.81	57.4461
0	0	0	0	0	0	142	31	19.2674	20.3419	12.5358	45.5153	68.5587	40.1243	9.24377	2.97302	1.59316	2.68987	67.2732	220.211	0.952367	19.6265	0.640272	24.2385	4.70861	47.8408
0	0	0	0	0	0	142	31	19.2674	20.3419	12.5358	45.5153	68.5587	40.1243	9.24377	2.97302	1.59316	2.68987	67.2732	220.211	0.952367	19.6265	0.640272	24.2385	4.70861	17.8877
0	0	0	0	0	0	88	30	33.7	32.2	24.1	56.5	74.7	41.7	10.5	3.1	1	2.53	50.9	217.4	1.1	36.71	0.7	28.7	4.87	29.6429
0	0	0	0	0	0	136	37	51.4	33.9	27.5	46	66.6	37.3	8.6	2.5	1.5	2.15	36.5	281.6	0.952367	19.6265	0.640272	24.2385	4.24	31.1776
0	0	0	0	0	0	103	24	19.7	20.7	19	41.1	74.5	42.8	10.9	4	1.59316	3.18	46.6	292.9	0.89	21.28	0.5	24.4	4.44	51.5949
0	0	0	0	0	0	91	27	9.6	15.6	9.9	59.4	66.5	40	10.7	3	2	2.35	41.1	186.7	0.76	14.66	0.6	23.6	4.07	40.5264
0	0	0	0	0	0	138	32	10.5	18.8	7.6	38.6	68	38	11.1	2.8	2.1	3.72	40.4	241.4	0.86	17.79	0.7	22	4.9	19.6122
0	0	0	0	0	0	113	25	18.3	22.6	12.4	39.8	73.5	41.6	6.1	2.2	1.59316	2.44	41.4	298.6	0.952367	19.6265	0.640272	24.2385	4.25	43.2589
0	0	0	0	0	0	163	25	19.2674	20.3419	12.5358	45.5153	68.5587	40.1243	9.24377	2.97302	1.59316	2.68987	67.2732	220.211	0.952367	19.6265	0.640272	24.2385	4.70861	28.1249
0	0	0	0	0	0	81	31	14.2	16	8.8	45.8	67.7	38.8	11.9	4.1	0.8	2.97	44.3	193.5	0.952367	19.6265	0.640272	24.2385	5.09	46.3074
0	0	0	0	0	0	111	24	10.7	19.2	13.4	33.6	72.2	41.5	5.7	2.2	1.6	1.82	36.5	159.6	0.82	15.97	0.9	28.3	5.29	23.2072
0	0	0	0	0	0	167	25	19.2674	20.3419	12.5358	45.5153	68.5587	40.1243	9.24377	2.97302	1.59316	2.68987	67.2732	220.211	0.952367	19.6265	0.640272	24.2385	4.70861	25.5978
0	0	0	0	0	0	88	32	9.5	15.4	10.8	39.8	67.6	42.5	13.2	3.5	0.7	3.01	39.5	192.3	0.82	16.04	0.5	23.2	4.83	40.137
0	0	0	0	0	0	126	32	19.2674	20.3419	12.5358	45.5153	68.5587	40.1243	9.24377	2.97302	1.59316	2.68987	67.2732	220.211	0.952367	19.6265	0.640272	24.2385	4.70861	29.4359
0	0	0	0	0	0	95	28	16.1	16.9	12.5358	45.5153	68.5587	40.1243	9.24377	2.97302	1.59316	2.75	67.2732	220.211	0.952367	19.6265	0.640272	24.2385	5.16	56.0039
0	0	0	0	0	0	82	22	30	22.1	12.5358	45.5153	68.5587	40.1243	9.24377	2.97302	1.59316	2.25	67.2732	220.211	0.952367	19.6265	0.640272	24.2385	4.89	25.3579
0	0	0	0	0	0	166	22	19.2674	20.3419	12.5358	45.5153	68.5587	40.1243	9.24377	2.97302	1.59316	2.68987	67.2732	220.211	0.952367	19.6265	0.640272	24.2385	4.70861	18.7234
0	0	0	0	0	0	83	24	30	30.8	12.7	31.9	72.7	41.2	7.3	2.8	2.4	1.86	40.2	196.9	0.93	14.72	0.6	24.5	4.19	54.2133
0	0	0	0	0	0	161	24	19.2674	20.3419	12.5358	45.5153	68.5587	40.1243	9.24377	2.97302	1.59316	2.68987	67.2732	220.211	0.952367	19.6265	0.640272	24.2385	4.70861	35.379
0	0	0	0	0	0	70	31	19.5	23	12.5358	45.5153	68.5587	40.1243	9.24377	2.97302	1.59316	2.75	67.2732	220.211	0.952367	19.6265	0.640272	24.2385	4.95	22.5382
0	0	0	0	0	0	85	23	8	12.8	12.5358	45.5153	68.5587	40.1243	9.24377	2.97302	1.59316	1.98	67.2732	220.211	0.952367	19.6265	0.640272	24.2385	4.7	28.3049
0	0	0	0	0	0	160	24	18.9	17.9	19.9	40.5	72.6	40.4	7	2.6	1.59316	2.25	37.4	221.4	0.952367	19.6265	0.640272	24.2385	4.70861	41.5428
0	0	0	0	0	0	58	35	44.3	24.2	25.6	48.5	69.7	44.1	16.5	5.6	1.1	3.1	51.9	256.2	1.37	18.57	0.6	24.9	4.99	54.4126
0	0	0	0	0	0	81	27	10.4	17.6	5.8	49.6	75.8	46.9	8.2	2.5	1.7	1.89	39.7	214.5	0.86	28.84	0.7	23.6	5.02	37.2221
0	0	0	0	0	0	154	27	19.2674	20.3419	12.5358	45.5153	68.5587	40.1243	9.24377	2.97302	1.59316	2.68987	67.2732	220.211	0.952367	19.6265	0.640272	24.2385	4.70861	20.1119
0	0	0	0	0	0	91	27	21.4	17	25.2	35.7	73.6	43.6	7.2	2.3	1.59316	2.23	51.9	316.8	0.952367	19.6265	0.640272	24.2385	5.03	54.976
0	0	0	0	0	0	83	28	12.7	16	11.1	31.7	69	41.1	12.7	4.2	1.5	2.86	45.4	202.3	0.952367	19.6265	0.640272	24.2385	4.27	21.2452
0	0	0	0	0	0	164	28	19.2674	20.3419	12.5358	45.5153	68.5587	40.1243	9.24377	2.97302	1.59316	2.68987	67.2732	220.211	0.952367	19.6265	0.640272	24.2385	4.70861	31.7313
0	0	0	0	0	0	82	22	13.6	18.5	7	38.8	71.9	43.3	11.9	3.8	1	2.48	40.3	148	0.952367	19.6265	0.640272	24.2385	4.54	33.8842
0	0	0	0	0	0	98	27	5.6	14.8	7.9	35.3	63.1	37.9	10.5	3.9	1.59316	2.29	39.9	238.7	0.952367	19.6265	0.640272	24.2385	4.47	31.7075
0	0	0	0	0	0	89	28	15.4	22.4	12.5358	45.5153	68.5587	40.1243	9.24377	2.97302	1.59316	3.3	67.2732	220.211	0.952367	19.6265	0.640272	24.2385	4.52	37.5033
0	0	0	0	0	0	91	27	15.7	22.9	12.5358	45.5153	68.5587	40.1243	9.24377	2.97302	1.59316	1.93	67.2732	220.211	0.952367	19.6265	0.640272	24.2385	4.32	47.0937
0	0	0	0	0	0	0	27	13.4	14.8	10	87.1	63.7	35.3	4.3	1.7	1.9	2.89	55.4	351.8	0.952367	19.6265	0.640272	24.2385	5.96	33.3895
0	0	0	0	0	0	93	40	10.1	14.8	12.5358	45.5153	68.5587	40.1243	9.24377	2.97302	1.59316	3.48	67.2732	220.211	0.952367	19.6265	0.640272	24.2385	4.71	32.3628
0	0	0	0	0	0	104	26	9.9	14.7	7.1	41.9	68.8	38.9	17.6	4.8	0	2.71	42.8	202.4	0.94	18.15	0.5	23	4.92	57.218
0	0	0	0	0	0	88	28	7.5	19.7	12.5358	45.5153	68.5587	40.1243	9.24377	2.97302	1.59316	3.78	67.2732	220.211	0.952367	19.6265	0.640272	24.2385	4.68	37.2604
0	0	0	0	0	0	158	28	19.2674	20.3419	12.5358	45.5153	68.5587	40.1243	9.24377	2.97302	1.59316	2.68987	67.2732	220.211	0.952367	19.6265	0.640272	24.2385	4.70861	23.8418
0	0	0	0	0	0	0	29	19.2674	20.3419	12.5358	45.5153	68.5587	40.1243	9.24377	2.97302	1.59316	2.68987	67.2732	220.211	0.952367	19.6265	0.640272	24.2385	4.70861	52.6742
0	0	0	0	0	0	95	38	18.3	14.5	13.4	44	71.8	37	10	3.1	1	3.65	52.6	268.2	1.13	21.63	0.6	29.7	4.58	43.2182
0	0	0	0	0	0	159	38	19.2674	20.3419	12.5358	45.5153	68.5587	40.1243	9.24377	2.97302	1.59316	2.68987	67.2732	220.211	0.952367	19.6265	0.640272	24.2385	4.70861	56.1905
0	0	0	0	0	0	91	26	12.6	17.8	13.8	44.1	65.5	43.7	9.9	3.7	1.59316	3.24	49.4	222.7	0.952367	19.6265	0.640272	24.2385	4.49	29.7731
0	0	0	0	0	0	84	28	16.4	19.1	35.7	50.2	71.7	42	7.6	2.3	1.6	2.37	39.8	191.1	0.83	21.1	0.6	23.5	5.03	21.2128
0	0	0	0	0	0	140	28	19.2674	20.3419	12.5358	45.5153	68.5587	40.1243	9.24377	2.97302	1.59316	2.68987	67.2732	220.211	0.952367	19.6265	0.640272	24.2385	4.70861	40.2124
0	0	0	0	0	0	85	24	24	20.2	25.1	48.3	67.3	43	18.6	5	0.9	2.51	42.8	248	0.952367	19.6265	0.640272	24.2385	5.01	24.2124
0	0	0	0	0	0	156	25	19.2674	20.3419	12.5358	45.5153	68.5587	40.1243	9.24377	2.97302	1.59316	2.68987	67.2732	220.211	0.952367	19.6265	0.640272	24.2385	4.70861	35.4467
0	0	0	0	0	0	91	27	15.6	20.7	9.7	36.6	69.9	42.6	6.7	2.1	0.5	3.33	41.1	205.1	0.83	20.63	0.6	26.7	4.79	24.2351
0	0	0	0	0	0	98	21	10.3	15.6	7.8	30.4	63.6	39.7	11.1	4.3	0.8	3.46	36.5	223.6	0.952367	19.6265	0.640272	24.2385	4.77	35.802
0	0	0	0	0	0	167	21	11.7	18.6	9.2	46.4	61.5	37.7	9.8	3.7	1.8	2.68987	67.2732	220.211	0.952367	19.6265	0.640272	24.2385	4.70861	46.4684
0	0	0	0	0	0	89	22	9.3	15.3	7.8	29	68.8	41.7	10.3	3.4	1.59316	2.27	47.1	230.8	0.952367	19.6265	0.640272	24.2385	4.22	50.4913
0	0	0	0	0	0	84	30	41.1	35.4	17.2	46.2	74.9	43.1	8.1	2.3	1.59316	2.27	39.6	328.3	0.952367	19.6265	0.640272	24.2385	4.87	49.9373
0	0	0	0	0	0	77	30	11.9	20.3	11.3	51.8	72.3	40.9	5.3	2	0.7	3.16	48.1	210.2	0.952367	19.6265	0.640272	24.2385	4.35	43.5479
0	0	0	0	0	0	126	28	19.3	19.9	7.9	47	67	39.7	6.6	2.4	3	3.23	43.1	121.6	0.68	19.73	0.6	25.9	4.87	57.777
0	0	0	0	0	0	159	28	19.2674	20.3419	12.5358	45.5153	68.5587	40.1243	9.24377	2.97302	1.59316	2.68987	67.2732	220.211	0.952367	19.6265	0.640272	24.2385	4.70861	33.3113
0	0	0	0	0	0	84	26	10.8	17.3	12.5358	45.5153	68.5587	40.1243	9.24377	2.97302	1.59316	2.73	67.2732	220.211	0.952367	19.6265	0.640272	24.2385	4.76	40.3703
0	0	0	0	0	0	47	27	9.6	16.6	10	42.5	74.2	46	12.8	4.3	1.9	3.24	43.5	104.5	0.94	17.03	0.6	26.1	5.1	56.4766
0	0	0	0	0	0	123	27	7.8	15.9	6.5	38.6	62.5	36.8	4.8	2	1	2.74	30.2	200.1	0.952367	19.6265	0.640272	24.2385	4.93	42.7108
0	0	0	0	0	0	162	27	19.2674	20.3419	12.5358	45.5153	68.5587	40.1243	9.24377	2.97302	1.59316	2.68987	67.2732	220.211	0.952367	19.6265	0.640272	24.2385	4.70861	52.6908
0	0	0	0	0	0	91	24	10.4	15	9.9	49.9	67.5	38.7	5.9	2.2	1.59316	2.19	46.6	268.9	0.952367	19.6265	0.640272	24.2385	4.42	33.7773
0	0	0	0	0	0	125	33	5.4	14.2	8.7	32.5	64.8	38.5	13.5	3.2	1	2.72	30.8	151.5	0.91	26.2	0.5	23.6	4.4	40.6175
0	0	0	0	0	0	140	33	19.2674	20.3419	12.5358	45.5153	68.5587	40.1243	9.24377	2.97302	1.59316	2.68987	67.2732	220.211	0.952367	19.6265	0.640272	24.2385	4.70861	53.5917
0	0	0	0	0	0	86	28	9.3	11.9	10.8	38.7	74.8	43	10.7	3.6	0.7	2.01	33.3	175.9	1.07	15.06	0.5	27.4	5.16	23.2053
0	0	0	0	0	0	162	28	19.2674	20.3419	12.5358	45.5153	68.5587	40.1243	9.24377	2.97302	1.59316	2.68987	67.2732	220.211	0.952367	19.6265	0.640272	24.2385	4.70861	51.9523
0	0	0	0	0	0	89	32	12.2	19	11.1	33.7	69	38.8	8.4	2.9	1.2	1.96	45.2	353.1	0.95	17.54	0.6	26.6	4.4	39.8981
0	0	0	0	0	0	70	32	6.4	17.7	10.6	41.5	70.4	38.9	8.7	2.8	1.59316	2.14	44.2	203.3	0.952367	19.6265	0.640272	24.2385	5.02	55.885
0	0	0	0	0	0	157	33	19.2674	20.3419	12.5358	45.5153	68.5587	40.1243	9.24377	2.97302	1.59316	2.68987	67.2732	220.211	0.952367	19.6265	0.640272	24.2385	4.70861	19.3227
0	0	0	0	0	0	116	31	38.8	25.7	12.8	34.3	70.3	43.9	6.4	2.3	1.4	2.64	49.2	162.7	1.18	20.1	0.7	23.4	4.84	21.9818
0	0	0	0	0	0	84	31	15.2	19.2	12.9	40.4	70.8	41.4	7.4	3	1.2	2.09	45.3	133.8	0.86	19.92	0.7	25.6	4.46	55.2543
0	0	0	0	0	0	164	31	19.2674	20.3419	12.5358	45.5153	68.5587	40.1243	9.24377	2.97302	1.59316	2.68987	67.2732	220.211	0.952367	19.6265	0.640272	24.2385	4.70861	54.0616
0	0	0	0	0	0	84	28	13.3	17	11.7	49.6	72.4	39.7	9.4	3.3	1.59316	1.94	43	243.1	0.952367	19.6265	0.640272	24.2385	4.71	23.2782
0	0	0	0	0	0	117	30	53.8	32.3	10.4	57.9	69.1	42.3	6.4	2.3	1	2.09	45.6	303.9	0.952367	19.6265	0.640272	24.2385	3.81	46.8914
0	0	0	0	0	0	114	31	14.1	18.3	9.5	43.2	67.8	40.1	9.6	2.6	0.5	3.09	53.5	222.2	0.952367	19.6265	0.640272	24.2385	4.58	40.7444
0	0	0	0	0	0	163	31	19.2674	20.3419	12.5358	45.5153	68.5587	40.1243	9.24377	2.97302	1.59316	2.68987	67.2732	220.211	0.952367	19.6265	0.640272	24.2385	4.70861	47.9573
0	0	0	0	0	0	44	28	11.6	13.8	14.8	46.9	65	42.1	12.9	4.4	0.7	3.72	37.6	267.8	0.84	15.39	0.6	22.4	3.95	43.9936
0	0	0	0	0	0	156	29	19.2674	20.3419	12.5358	45.5153	68.5587	40.1243	9.24377	2.97302	1.59316	2.68987	67.2732	220.211	0.952367	19.6265	0.640272	24.2385	4.70861	44.4593
0	0	0	0	0	0	89	28	5.9	14.4	7.9	37	75.3	43.1	15.2	4.3	0.7	2.81	44.7	177	0.78	20.47	0.6	23.3	4.86	46.2207
0	0	0	0	0	0	156	28	19.2674	20.3419	12.5358	45.5153	68.5587	40.1243	9.24377	2.97302	1.59316	2.68987	67.2732	220.211	0.952367	19.6265	0.640272	24.2385	4.70861	29.4722
0	0	0	0	0	0	88	41	9.4	16.1	7.9	33.4	64.9	38.1	7.8	2.9	1.8	3.21	37.2	215.3	0.78	15.91	0.7	29	4.94	31.1747
0	0	0	0	0	0	0	41	21.8	18.3	11	59	67	33.6	9.4	3	1.5	2.9	35.6	199	1.2	20.96	0.6	19.1	4.28	28.5075
0	0	0	0	0	0	85	34	12.2	19.5	9.6	37.7	68.6	41.9	12.4	3.4	1.1	2.35	32.6	103.9	0.952367	19.6265	0.640272	24.2385	4.86	20.6818
0	0	0	0	0	0	84	29	9.2	16.2	9.1	39.4	69.6	41.6	6.3	2.4	1.59316	1.75	46.5	178.1	0.952367	19.6265	0.640272	24.2385	4.73	27.4999
0	0	0	0	0	0	161	29	19.2674	20.3419	12.5358	45.5153	68.5587	40.1243	9.24377	2.97302	1.59316	2.68987	67.2732	220.211	0.952367	19.6265	0.640272	24.2385	4.70861	37.605
0	0	0	0	0	0	161	29	19.2674	20.3419	12.5358	45.5153	68.5587	40.1243	9.24377	2.97302	1.59316	2.68987	67.2732	220.211	0.952367	19.6265	0.640272	24.2385	4.70861	20.667
0	0	0	0	0	0	88	28	18.2	16.3	16.6	46.9	68.4	40.3	7	2.3	1.1	3.25	44.5	184.2	0.952367	19.6265	0.640272	24.2385	4.42	55.0081
0	0	0	0	0	0	103	20	8.5	13.9	11.8	47.2	64.9	36.3	6.6	2	0.6	2.05	37.4	239.3	0.85	23.42	0.6	23.3	4.58	32.0482
0	0	0	0	0	0	79	34	10.9	15.9	11.5	44.2	68	42	8.3	2.3	0.7	2.14	43.3	191.4	0.73	20.07	0.5	24.5	5.24	36.6757
0	0	0	0	0	0	85	37	15.4	19.3	19.1	37.6	66.2	43.1	20.5	5.3	1.59316	2.78	42.8	203.4	0.952367	19.6265	0.640272	24.2385	4.35	42.4599
0	0	0	0	0	0	164	37	19.2674	20.3419	12.5358	45.5153	68.5587	40.1243	9.24377	2.97302	1.59316	2.68987	67.2732	220.211	0.952367	19.6265	0.640272	24.2385	4.70861	28.2745
0	0	0	0	0	0	90	23	12.4	18.2	11.9	45.8	70.4	40.7	7.8	2.4	1.59316	2.28	37.9	260.9	0.952367	19.6265	0.640272	24.2385	4.87	21.6081
0	0	0	0	0	0	166	24	19.2674	20.3419	12.5358	45.5153	68.5587	40.1243	9.24377	2.97302	1.59316	2.68987	67.2732	220.211	0.952367	19.6265	0.640272	24.2385	4.70861	33.2414
0	0	0	0	0	0	91	33	6.4	17.5	7.3	36.4	69.8	43.2	6.9	2.4	1.2	1.22	35.6	193	0.952367	19.6265	0.640272	24.2385	4.82	57.8102
0	0	0	0	0	0	103	25	12.3	18.3	6.9	16.5	76.2	47.4	9.5	3.4	1.9	1.38	37.7	120.7	0.94	22.01	0.8	23.2	4.7	34.0454
0	0	0	0	0	0	125	35	132.5	97.2	12.9	52.5	65.5	37.9	8.4	2.7	0.7	2.64	33.6	196.2	0.91	18.85	0.5	22.3	4.64	28.1838
0	0	0	0	0	0	84	31	13.5	17	12.5358	45.5153	68.5587	40.1243	9.24377	2.97302	1.59316	3.45	67.2732	220.211	0.952367	19.6265	0.640272	24.2385	4.49	26.9291
0	0	0	0	0	0	91	29	13.3	15.4	15.3	41.1	72.2	43.3	6.3	2	1.59316	2.71	37.3	215.1	0.952367	19.6265	0.640272	24.2385	4.69	40.4967
0	0	0	0	0	0	91	37	17.2	22.1	12	39.6	69.9	40.2	8.1	2.7	0.8	4.16	46.2	201.5	0.86	15.04	0.6	25.1	4.64	48.7903
0	0	0	0	0	0	76	26	19.2674	20.3419	12.5358	45.5153	68.5587	40.1243	9.24377	2.97302	1.59316	2.68987	67.2732	220.211	0.952367	19.6265	0.640272	24.2385	4.8	28.6357
0	0	0	0	0	0	161	26	23.8	23.4	7.3	59.3	67.1	38.7	6.9	2.4	2.1	1.7	42.6	286.5	0.72	19.15	0.7	20.7	4.1	30.5954
0	0	0	0	0	0	166	26	19.2674	20.3419	12.5358	45.5153	68.5587	40.1243	9.24377	2.97302	1.59316	2.68987	67.2732	220.211	0.952367	19.6265	0.640272	24.2385	4.70861	37.6025
0	0	0	0	0	0	89	33	12.3	18.7	7.9	39.5	73.1	40.9	8	2.6	2.5	3.13	37.1	224	0.94	14.6	0.7	21.6	4.55	49.8024
0	0	0	0	0	0	155	33	19.2674	20.3419	12.5358	45.5153	68.5587	40.1243	9.24377	2.97302	1.59316	2.68987	67.2732	220.211	0.952367	19.6265	0.640272	24.2385	4.70861	49.8522
0	0	0	0	0	0	83	27	11.3	19.4	12.5358	45.5153	68.5587	40.1243	9.24377	2.97302	1.59316	1.98	67.2732	220.211	0.952367	19.6265	0.640272	24.2385	5.05	37.7894
0	0	0	0	0	0	0	28	11.1	21.1	10	172.1	66.1	35.6	7.1	2.5	2.6	2.68	53.2	377.5	1.76	26.33	1.1	17.5	4.06	41.5158
0	0	0	0	0	0	90	31	11.2	15.6	11.7	88.3	72.1	42.8	11.2	3.7	1.5	1.72	36.3	172.7	0.952367	19.6265	0.640272	24.2385	4.77	52.4568
0	0	0	0	0	0	161	31	19.2674	20.3419	12.5358	45.5153	68.5587	40.1243	9.24377	2.97302	1.59316	2.68987	67.2732	220.211	0.952367	19.6265	0.640272	24.2385	4.70861	19.5876
0	1	0	0	0	0	83	31	20.3	18	25.2	47.2	68	42.5	8.8	3.2	2.8	3.16	67.9	196.2	0.99	21.54	0.7	23.3	4.70861	56.1213
0	1	0	0	0	0	161	31	19.2674	20.3419	12.5358	45.5153	68.5587	40.1243	9.24377	2.97302	1.59316	2.68987	67.2732	220.211	0.952367	19.6265	0.640272	24.2385	5.05	52.0636
0	0	0	0	0	0	80	28	10	14.2	12.5358	45.5153	68.5587	40.1243	9.24377	2.97302	1.59316	4.08	67.2732	220.211	0.952367	19.6265	0.640272	24.2385	4.75	55.9221
0	0	0	0	0	0	158	29	19.2674	20.3419	12.5358	45.5153	68.5587	40.1243	9.24377	2.97302	1.59316	2.68987	67.2732	220.211	0.952367	19.6265	0.640272	24.2385	4.70861	23.5475
0	0	0	0	0	0	0	29	10.9	15.3	9.1	188.6	63.5	33	5.1	2	4	5.99	59.3	340.3	1.99	31.32	0.8	17	4.19	34.9281
0	0	0	0	0	0	81	30	18.3	15.4	12.8	32.7	65.8	40.5	10	3.1	2.3	2.57	39.9	145.2	0.77	20.82	0.5	24	5.16	44.4926
0	0	0	0	0	0	70	33	14.6	18.3	9.9	32.3	69.1	41.4	12.9	4.2	1.59316	3.6	47.6	176.5	0.952367	19.6265	0.640272	24.2385	4.6	56.3905
0	0	0	0	0	0	153	33	19.2674	20.3419	12.5358	45.5153	68.5587	40.1243	9.24377	2.97302	1.59316	2.68987	67.2732	220.211	0.952367	19.6265	0.640272	24.2385	4.70861	57.484
0	0	0	0	0	0	112	35	25.3	27.3	18.8	42.3	66.8	37.1	9.9	2.9	2.1	2.6	35.6	162.7	0.83	15.22	0.6	20.2	4.52	26.0435
0	0	0	0	0	0	84	31	17.1	15.6	16.3	36.2	70.3	40.8	6.2	2.5	1.59316	3.61	45.5	232	0.952367	19.6265	0.640272	24.2385	5.16	52.7799
0	0	0	0	0	0	152	31	19.2674	20.3419	12.5358	45.5153	68.5587	40.1243	9.24377	2.97302	1.59316	2.68987	67.2732	220.211	0.952367	19.6265	0.640272	24.2385	4.70861	45.079
0	0	0	0	0	0	85	30	10.3	15.5	12.5358	45.5153	68.5587	40.1243	9.24377	2.97302	1.59316	2.49	67.2732	220.211	0.952367	19.6265	0.640272	24.2385	4.92	20.4876
0	0	0	0	0	0	155	30	19.2674	20.3419	12.5358	45.5153	68.5587	40.1243	9.24377	2.97302	1.59316	2.68987	67.2732	220.211	0.952367	19.6265	0.640272	24.2385	4.70861	51.4271
0	0	0	0	0	0	131	23	56.8	44.7	12.6	46.4	72.3	42.7	9.5	3.2	1.5	1.62	35.8	261.7	0.96	21.2	0.6	26.3	4.4	44.3549
0	0	0	0	0	0	56	31	51.1	22.3	12.5358	45.5153	68.5587	40.1243	9.24377	2.97302	1.59316	2.89	67.2732	220.211	0.952367	19.6265	0.640272	24.2385	4.85	17.7552
0	0	0	0	0	0	112	32	94.9	47.1	21.9	49.8	70.8	40.9	5.1	1.8	3.3	3.66	43.2	242.1	1.11	18.12	0.9	24.3	3.64	36.9829
0	0	0	0	0	0	130	32	51.5	26.4	17.3	47.2	67.2	39.8	4.9	1.8	1.59316	2.68987	67.2732	220.211	0.952367	19.6265	0.640272	24.2385	4.70861	28.2853
0	0	0	0	0	0	100	26	8	15.1	10.9	39.2	69.3	38.7	5.9	1.4	0.9	1.8	28.7	143.5	1.09	25.23	0.6	28.9	4.51	42.8876
0	0	0	0	0	0	79	30	8.6	17.3	12.5358	45.5153	68.5587	40.1243	9.24377	2.97302	1.59316	3.71	67.2732	220.211	0.952367	19.6265	0.640272	24.2385	4.56	49.5512
0	0	0	0	0	0	117	33	9.2	16.9	6	34.1	68.3	40	7.3	2.3	3.2	2.65	36.4	173.1	1.12	24.06	0.6	22.1	4.31	18.6863
0	0	0	0	0	0	161	33	19.2674	20.3419	12.5358	45.5153	68.5587	40.1243	9.24377	2.97302	1.59316	2.68987	67.2732	220.211	0.952367	19.6265	0.640272	24.2385	4.70861	28.1136
0	0	0	0	0	0	0	33	19.2674	20.3419	12.5358	45.5153	68.5587	40.1243	9.24377	2.97302	1.59316	2.68987	67.2732	220.211	0.952367	19.6265	0.640272	24.2385	4.70861	26.163
0	0	0	0	0	0	98	24	17.5	15.7	10.3	41	71.5	43	11.2	3.9	0.3	3.31	39.8	246.3	0.96	17.44	0.6	21.3	4.15	57.0766
0	0	0	0	0	0	86	27	12	17	42.2	45.4	73.2	44.8	9.5	3.1	0.8	2.27	33.7	246.4	0.952367	19.6265	0.640272	24.2385	5.13	49.4014
0	0	0	0	0	0	89	30	16.9	20.4	19.3	44.5	75	45.3	6.9	2.2	3.7	1.98	31.6	171.9	0.952367	19.6265	0.640272	24.2385	4.9	28.2169
0	0	0	0	0	0	160	31	19.2674	20.3419	12.5358	45.5153	68.5587	40.1243	9.24377	2.97302	1.59316	2.68987	67.2732	220.211	0.952367	19.6265	0.640272	24.2385	4.70861	27.7878
0	0	0	0	0	0	86	36	10.6	16.4	8.5	41.4	67.3	38.6	3.7	1.9	1.4	2.48	42.1	264.8	0.83	18.14	0.5	22.6	4.78	54.0548
0	0	0	0	0	0	105	28	18.3	16.2	11.5	36.9	64.6	39.1	7.5	2.3	1.59316	2.98	50.4	227.5	0.952367	19.6265	0.640272	24.2385	4.88	37.7836
0	0	0	0	0	0	84	28	8.5	14.7	12.5358	45.5153	68.5587	40.1243	9.24377	2.97302	1.59316	1.73	67.2732	220.211	0.952367	19.6265	0.640272	24.2385	4.35	37.7944
0	0	0	0	0	0	84	26	16.2	19.3	12.5358	45.5153	68.5587	40.1243	9.24377	2.97302	1.59316	2.01	67.2732	220.211	0.952367	19.6265	0.640272	24.2385	4.59	23.6995
0	0	0	0	0	0	154	36	11.3	12.4	11.7	37.7	64	34.9	6.4	2.4	0.5	4.11	45.4	250.2	0.92	21.88	0.8	26.9	5	20.8244
0	0	0	0	0	0	109	33	77.4	41.6	16.9	52.2	68.7	38.1	6.8	2.4	1.59316	2.09	41.6	257.8	0.952367	19.6265	0.640272	24.2385	4.62	24.5773
0	0	0	0	0	0	163	33	19.2674	20.3419	12.5358	45.5153	68.5587	40.1243	9.24377	2.97302	1.59316	2.68987	67.2732	220.211	0.952367	19.6265	0.640272	24.2385	4.70861	43.8169
0	0	0	0	0	0	84	25	11.1	17.1	9.8	39.4	67.8	42.5	7.4	3	2.3	4.47	40.2	191.7	0.9	19.75	0.5	25.6	4.45	33.5857
0	0	0	0	0	0	86	30	10.9	18.3	12.5358	45.5153	68.5587	40.1243	9.24377	2.97302	1.59316	3.26	67.2732	220.211	0.952367	19.6265	0.640272	24.2385	5.36	28.0189
0	0	0	0	0	0	92	28	21.1	23.9	10.4	40.5	68.8	42.6	9.4	3.3	2	2.09	49.1	148.9	0.88	22.77	0.6	25.7	4.15	25.7321
0	0	0	0	0	0	50	25	10	14.6	14.2	35.3	66.3	41.7	7.9	2.2	5	3.28	43.7	243.4	0.76	16.75	0.5	24.1	5.07	40.0332
0	0	0	0	0	0	123	19	18.6	21.7	6.7	39.5	62.5	36.3	9.2	2.2	1.3	2.89	43.9	173.2	1.05	19.41	0.6	24.3	4.68	30.8059
0	0	0	0	0	0	154	26	19.2674	20.3419	12.5358	45.5153	68.5587	40.1243	9.24377	2.97302	1.59316	2.68987	67.2732	220.211	0.952367	19.6265	0.640272	24.2385	4.70861	33.4199
0	0	0	0	0	0	77	34	13.1	14.9	10.3	40.9	68.6	39.6	8.5	2.9	2.5	3.39	57	250.6	0.952367	19.6265	0.640272	24.2385	4.97	30.477
0	0	0	0	0	0	160	34	19.2674	20.3419	12.5358	45.5153	68.5587	40.1243	9.24377	2.97302	1.59316	2.68987	67.2732	220.211	0.952367	19.6265	0.640272	24.2385	4.70861	49.683
0	0	0	0	0	0	87	25	9.3	15.5	12.5358	45.5153	68.5587	40.1243	9.24377	2.97302	1.59316	1.85	67.2732	220.211	0.952367	19.6265	0.640272	24.2385	4.84	36.0286
0	0	0	0	0	0	161	25	11.8	17.2	12.5358	45.5153	68.5587	40.4	9.24377	2.97302	1.59316	1.78	67.2732	201.6	0.952367	19.6265	0.640272	24.2385	4.70861	55.4448
0	0	0	0	0	0	161	25	19.2674	20.3419	12.5358	45.5153	68.5587	40.1243	9.24377	2.97302	1.59316	2.68987	67.2732	220.211	0.952367	19.6265	0.640272	24.2385	4.70861	24.3192
0	0	0	0	0	0	133	32	7.9	16.1	9.9	40	63.9	35.3	7.9	2.4	1.1	2.23	38	249	1.02	13.79	0.8	20.6	4.68	22.8189
0	0	0	0	0	0	115	28	7.2	19.5	12	39.3	71.2	41.4	7.2	2.4	1.59316	2.01	38.8	167.6	0.82	19	0.7	22.3	4.84	36.6181
0	0	0	0	0	0	161	28	19.2674	20.3419	12.5358	45.5153	68.5587	40.1243	9.24377	2.97302	1.59316	2.68987	67.2732	220.211	0.952367	19.6265	0.640272	24.2385	4.70861	28.8589
0	0	0	0	0	0	77	33	10.5	15.3	8.5	74.7	67.9	40.2	8.6	2.4	1.4	2.15	37.5	184.7	0.75	18.2	0.5	23.9	3.94	55.2168
0	0	0	0	0	0	0	34	6.4	14.6	6.2	210.8	65.7	33.8	10.5	3	1.4	2.27	46	282.8	1.08	21.44	0.7	20	3.77	28.6702
0	0	0	0	0	0	148	29	62.9	45.3	13.9	51.6	64.8	34.9	10	3.2	1.3	2.16	43.5	292.8	0.952367	19.6265	0.640272	24.2385	3.88	32.1932
0	0	0	0	0	0	82	35	8.9	13.8	7.7	38.4	72.5	42.6	11.4	2.8	3.2	2.35	42.6	171.6	0.83	18.78	0.5	25.1	4.96	43.3016
0	0	0	0	0	0	77	29	13.3	16	7.5	36.6	70.9	43.7	7.3	2.8	2.2	2.48	38.7	153.1	0.952367	19.6265	0.640272	24.2385	4.86	32.8101
0	0	0	0	0	0	167	29	19.2674	20.3419	12.5358	45.5153	68.5587	40.1243	9.24377	2.97302	1.59316	2.68987	67.2732	220.211	0.952367	19.6265	0.640272	24.2385	4.70861	32.2901
0	0	0	0	0	0	90	31	16	19.9	15.6	36.4	73.6	42.9	5.6	2.1	1.9	1.67	30.6	234.9	0.77	19.35	0.3	21.3	4.36	57.2363
0	0	0	0	0	0	167	31	33.3	29	20.6	51.8	68	38.5	5.3	1.9	5.4	2.68987	67.2732	220.211	0.952367	19.6265	0.640272	24.2385	4.70861	23.0012
0	0	0	0	0	0	87	32	11.7	13	8.2	45.1	64	35.5	9.9	3.5	3.4	2.79	50.9	208	0.952367	19.6265	0.640272	24.2385	4.75	44.4242
0	0	0	0	0	0	119	30	15.1	16.5	12.4	49.2	69.2	41.6	10.5	3.3	0.7	2.09	46.3	278	0.952367	19.6265	0.640272	24.2385	4.83	35.4323
0	0	0	0	0	0	167	31	19.2674	20.3419	12.5358	45.5153	68.5587	40.1243	9.24377	2.97302	1.59316	2.68987	67.2732	220.211	0.952367	19.6265	0.640272	24.2385	4.70861	33.6043
0	0	0	0	0	0	84	31	42.3	28.9	12.5358	45.5153	68.5587	40.1243	9.24377	2.97302	1.59316	2.56	67.2732	220.211	0.952367	19.6265	0.640272	24.2385	4.35	49.2432
0	0	0	0	0	0	161	31	19.2674	20.3419	12.5358	45.5153	68.5587	40.1243	9.24377	2.97302	1.59316	2.68987	67.2732	220.211	0.952367	19.6265	0.640272	24.2385	4.70861	31.3578
0	0	0	0	0	0	82	26	2.7	18	12.5358	45.5153	68.5587	40.1243	9.24377	2.97302	1.59316	2.62	67.2732	220.211	0.952367	19.6265	0.640272	24.2385	4.6	33.2587
0	0	0	0	0	0	161	26	19.2674	20.3419	12.5358	45.5153	68.5587	40.1243	9.24377	2.97302	1.59316	2.68987	67.2732	220.211	0.952367	19.6265	0.640272	24.2385	4.70861	45.8117
0	0	0	0	0	0	125	26	23.1	19.1	9.9	41.8	63.6	34.8	5.8	1.7	1.1	2.05	46.8	199.5	0.95	18.39	0.7	25.8	4.57	36.7403
0	0	0	0	0	0	112	29	9.5	13.8	9.5	34.8	66.9	41	8.1	2.3	1.59316	2.57	38.6	223.6	0.952367	19.6265	0.640272	24.2385	4.27	35.0176
0	0	0	0	0	0	162	30	19.2674	20.3419	12.5358	45.5153	68.5587	40.1243	9.24377	2.97302	1.59316	2.68987	67.2732	220.211	0.952367	19.6265	0.640272	24.2385	4.70861	34.4689
0	0	0	0	0	0	118	33	6.6	14.4	6.4	41.5	69.7	37.3	10	3.3	2.2	3.73	35.6	164.2	0.94	20.93	0.7	23.3	4.07	42.685
0	0	0	0	0	0	158	33	19.2674	20.3419	12.5358	45.5153	68.5587	40.1243	9.24377	2.97302	1.59316	2.68987	67.2732	220.211	0.952367	19.6265	0.640272	24.2385	4.70861	48.3018
0	0	0	0	0	0	158	33	19.2674	20.3419	12.5358	45.5153	68.5587	40.1243	9.24377	2.97302	1.59316	2.68987	67.2732	220.211	0.952367	19.6265	0.640272	24.2385	4.70861	37.754
0	0	0	0	0	0	42	28	22.3	21	43.8	47.1	70.3	43.7	10.3	3	1.59316	3.64	44.6	198	0.952367	19.6265	0.640272	24.2385	4.70861	25.7445
0	0	0	0	0	0	63	28	8.5	16.3	12.5358	45.5153	68.5587	40.8	9.24377	2.97302	1.59316	2.59	67.2732	188	0.952367	19.6265	0.640272	24.2385	4.70861	29.947
0	0	0	0	0	0	112	28	19.2674	20.3419	12.5358	45.5153	68.5587	40.1243	9.24377	2.97302	1.59316	2.68987	67.2732	220.211	0.952367	19.6265	0.640272	24.2385	4.51	39.7691
0	0	0	0	0	0	154	28	13	21.3	16	53.4	60.2	32.5	2.7	1.3	2.5	3.03	39.4	169.6	1.89	20.07	0.9	21.4	6.48	22.7392
0	0	0	0	0	0	154	28	19.2674	20.3419	12.5358	45.5153	68.5587	40.1243	9.24377	2.97302	1.59316	2.68987	67.2732	220.211	0.952367	19.6265	0.640272	24.2385	4.22	53.6766
0	0	0	0	0	0	158	28	19.2674	20.3419	12.5358	45.5153	68.5587	40.1243	9.24377	2.97302	1.59316	2.68987	67.2732	220.211	0.952367	19.6265	0.640272	24.2385	4.70861	56.9749
0	0	0	0	0	0	91	28	100.9	68	11.7	60.7	67.4	39.3	7.7	2.8	1.59316	1.89	39.3	226.4	0.92	22.8	0.8	27.3	4.75	55.1476
0	0	0	0	0	0	96	29	133.5	72.5	12.1	53.7	60.3	35.7	8.5	2.9	1.59316	2.68987	67.2732	220.211	0.952367	19.6265	0.640272	24.2385	4.70861	29.2102
0	0	0	0	0	0	102	28	128.4	68.3	16	63.4	67.8	40.2	7	2.3	1.59316	2.68987	67.2732	220.211	0.952367	19.6265	0.640272	24.2385	4.70861	41.3302
0	0	0	0	0	0	112	28	53.4	27.5	18.6	68.5	65	35.6	6.1	2.1	1	2.68987	67.2732	220.211	0.952367	19.6265	0.640272	24.2385	4.70861	57.254
0	0	0	0	0	0	163	29	19.2674	20.3419	12.5358	45.5153	68.5587	40.1243	9.24377	2.97302	1.59316	2.68987	67.2732	220.211	0.952367	19.6265	0.640272	24.2385	4.70861	34.7124
0	0	0	0	0	0	85	35	12.7	14	12.5358	45.5153	68.5587	40.1243	9.24377	2.97302	1.59316	2.5	67.2732	220.211	0.952367	19.6265	0.640272	24.2385	4.59	20.764
0	0	0	0	0	0	160	35	19.2674	20.3419	12.5358	45.5153	68.5587	40.1243	9.24377	2.97302	1.59316	2.68987	67.2732	220.211	0.952367	19.6265	0.640272	24.2385	4.70861	25.5334
0	1	0	0	0	0	91	31	21.7	20.7	8.7	34.2	70.4	40.2	12.4	3.9	1.1	2.26	40.1	143.1	0.74	15.14	0.7	22.7	4.61	50.1193
0	0	0	0	0	0	70	32	19	21.3	12.2	38.1	72.6	43	10.4	3.4	2.6	2.98	42.5	181.1	0.95	19.75	0.5	23.4	4.88	36.5403
0	0	0	0	0	0	88	31	11.2	17.8	12.5358	45.5153	68.5587	40.1243	9.24377	2.97302	1.59316	2.14	67.2732	220.211	0.952367	19.6265	0.640272	24.2385	4.9	57.5774
0	0	0	0	0	0	0	31	10.4	13.8	8.6	58	65.2	33.1	9.6	2.8	0.9	2.62	43.8	261.7	1.1	19.91	0.9	25.5	4.11	24.608
0	0	0	0	0	0	87	39	21	20.6	12.5358	45.5153	68.5587	40.1243	9.24377	2.97302	1.59316	2.46	67.2732	220.211	0.952367	19.6265	0.640272	24.2385	5.09	45.9574
0	0	0	0	0	0	72	23	9.9	15.5	12.2	47.7	64.6	41.1	7.3	2.8	1.8	2.58	37.8	188.5	0.79	19.19	0.6	28.3	4.66	20.6741
0	0	0	0	0	0	164	23	19.2674	20.3419	12.5358	45.5153	68.5587	40.1243	9.24377	2.97302	1.59316	2.68987	67.2732	220.211	0.952367	19.6265	0.640272	24.2385	4.70861	42.8636
0	0	0	0	0	0	0	24	19.2674	20.3419	12.5358	45.5153	68.5587	40.1243	9.24377	2.97302	1.59316	2.68987	67.2732	220.211	0.952367	19.6265	0.640272	24.2385	4.70861	22.0005
0	0	0	0	0	0	119	32	159.4	107.6	12	46.6	69.3	40.6	5.8	1.8	1.59316	2.16	39.7	167.6	0.952367	19.6265	0.640272	24.2385	3.28	48.1355
0	0	0	0	0	0	126	32	175.8	89.2	12.5358	45.5153	68.5587	40.1243	9.24377	2.97302	1.59316	2.68987	67.2732	220.211	0.952367	19.6265	0.640272	24.2385	4.70861	52.5416
0	0	0	0	0	0	151	32	190.9	95.5	15.2	51.2	70.3	40	8.1	2.4	1.59316	2.68987	67.2732	220.211	0.952367	19.6265	0.640272	24.2385	4.70861	25.5327
0	0	0	0	0	0	105	27	10.7	18.5	8.1	57.3	72	43.3	6.7	2.5	0.4	2.86	37.5	247.8	0.84	25.57	0.5	25.6	4.76	57.059
0	0	0	0	0	0	165	27	20.1	17.8	12.5358	45.5153	68.5587	37.6	9.24377	2.97302	1.59316	2.37	67.2732	239.9	0.952367	19.6265	0.640272	24.2385	4.70861	49.435
0	0	0	0	0	0	165	27	19.2674	20.3419	12.5358	45.5153	68.5587	40.1243	9.24377	2.97302	1.59316	2.68987	67.2732	220.211	0.952367	19.6265	0.640272	24.2385	4.70861	49.5196
0	0	0	0	0	0	85	30	12.8	18.2	10.3	39.1	69.1	41.4	6.8	2.7	0.9	2.44	26	137.1	1	20.13	0.6	26.3	4.67	22.8965
0	0	0	0	0	0	126	29	7.4	14	7.2	48.1	61.4	38.2	5.9	2.4	0.2	2.17	37.7	157.5	0.83	21.94	0.5	22.6	4.6	50.4892
0	0	0	0	0	0	0	29	8.9	14.3	9.5	47.2	70.5	46.8	16.2	4.3	2	4.65	47	209	0.99	16.84	0.6	28.4	5.13	51.1812
0	0	0	0	0	0	83	29	10.4	16.5	11.8	35.7	69.6	42.8	16.4	4.4	0.3	2.1	41.5	202.5	0.83	19.87	0.8	26	4.25	25.8676
0	0	0	0	0	0	117	30	9	17.6	8.6	34.1	63.6	37.8	8.8	2.5	1.6	3.84	43.9	212.1	0.952367	19.6265	0.640272	24.2385	4.32	18.4553
0	0	0	0	0	0	147	31	11.6	16.8	9.8	32.5	56.9	33.3	6.6	2.6	4.9	3.17	37.1	213.9	0.89	16.21	0.6	22.6	4.02	42.6933
0	0	0	0	0	0	160	31	19.2674	20.3419	12.5358	45.5153	68.5587	40.1243	9.24377	2.97302	1.59316	2.68987	67.2732	220.211	0.952367	19.6265	0.640272	24.2385	4.70861	57.372
0	0	0	0	0	0	161	31	19.2674	20.3419	12.5358	45.5153	68.5587	40.1243	9.24377	2.97302	1.59316	2.68987	67.2732	220.211	0.952367	19.6265	0.640272	24.2385	4.70861	32.9869
0	0	0	0	0	0	94	24	9.3	15.5	12.5358	45.5153	68.5587	40.1243	9.24377	2.97302	1.59316	1.42	67.2732	220.211	0.952367	19.6265	0.640272	24.2385	4.81	21.2216
0	0	0	0	0	0	74	28	34.1	31.4	11.1	41.4	63.5	37.7	7.6	2.8	2.4	2.16	45.8	174	0.952367	19.6265	0.640272	24.2385	4.65	55.6476
0	0	0	0	0	0	107	38	23.1	20.1	9.9	37.5	66.7	37.8	9.7	2.9	1.59316	2.21	39.2	255.9	0.952367	19.6265	0.640272	24.2385	4.55	58.0055
0	0	0	0	0	0	119	38	19.2674	20.3419	12.5358	45.5153	68.5587	40.1243	9.24377	2.97302	1.59316	2.68987	67.2732	220.211	0.952367	19.6265	0.640272	24.2385	4.70861	46.1485
0	0	0	0	0	0	163	38	19.2674	20.3419	12.5358	45.5153	68.5587	40.1243	9.24377	2.97302	1.59316	2.68987	67.2732	220.211	0.952367	19.6265	0.640272	24.2385	4.70861	19.419
0	0	0	0	0	0	81	30	13.8	20.1	16.2	50.4	74.7	43.2	19.3	5.4	1.59316	2.99	50.5	163.9	0.952367	19.6265	0.640272	24.2385	5.39	43.5691
0	0	0	0	0	0	99	27	17.5	21.3	11.3	36.8	74.2	43.1	9	2.7	0.3	2.34	47.6	213.9	0.97	14.24	0.7	27.7	4.7	41.1716
0	0	0	0	0	0	93	22	28.5	25.3	12.5358	45.5153	68.5587	40.1243	9.24377	2.97302	1.59316	3.3	67.2732	220.211	0.952367	19.6265	0.640272	24.2385	4.74	29.771
0	0	0	0	0	0	165	23	19.2674	20.3419	12.5358	45.5153	68.5587	40.1243	9.24377	2.97302	1.59316	2.68987	67.2732	220.211	0.952367	19.6265	0.640272	24.2385	4.70861	37.2031
0	0	0	0	0	0	165	23	19.2674	20.3419	12.5358	45.5153	68.5587	40.1243	9.24377	2.97302	1.59316	2.68987	67.2732	220.211	0.952367	19.6265	0.640272	24.2385	4.70861	32.1992
0	0	0	0	0	0	123	30	10	17.4	10.4	37.4	68.4	40.3	7.2	2.4	2.2	2.94	41	243.5	1.04	21.7	0.5	24.3	4.18	39.025
0	0	0	0	0	0	125	22	11.7	15.1	12.5358	45.5153	68.5587	40.1243	9.24377	2.97302	1.59316	1.48	67.2732	220.211	0.952367	19.6265	0.640272	24.2385	4.17	39.6427
0	0	0	0	0	0	161	22	10.8	10.9	7.9	57.2	65.1	38.3	4.5	1.3	2.6	2.01	40.8	277.9	1.14	18.05	0.6	22.4	4.7	18.4493
0	0	0	0	0	0	98	28	11.3	13.5	12.5358	45.5153	68.5587	40.1243	9.24377	2.97302	1.59316	2.43	67.2732	220.211	0.952367	19.6265	0.640272	24.2385	4.84	49.8552
0	0	0	0	0	0	161	28	19.2674	20.3419	12.5358	45.5153	68.5587	40.1243	9.24377	2.97302	1.59316	2.68987	67.2732	220.211	0.952367	19.6265	0.640272	24.2385	4.70861	36.8925
0	0	0	0	0	0	82	27	16.1	15.5	12.5	25.2	67.1	42.2	7.8	2.7	1.59316	2.83	33.6	172.3	0.952367	19.6265	0.640272	24.2385	4.70861	35.5702
0	0	0	0	0	0	93	27	19.2674	20.3419	12.5358	45.5153	68.5587	40.1243	9.24377	2.97302	0.3	2.68987	67.2732	220.211	0.952367	19.6265	0.640272	24.2385	4.83	53.7
0	0	0	0	0	0	119	28	14.2	15.1	10.9	27.8	62.3	37	7	2.7	3.2	3.01	31.1	182	0.89	13.46	0.6	20.9	4.32	30.3201
0	0	0	0	0	0	116	28	19.2674	20.3419	12.5358	45.5153	68.5587	40.1243	9.24377	2.97302	1.59316	2.68987	67.2732	220.211	0.952367	19.6265	0.640272	24.2385	4.70861	36.6394
0	0	0	0	0	0	166	28	23	20.6	13.1	37.5	64.6	38	6.5	2.4	1.59316	1.87	29.1	186.8	0.952367	19.6265	0.640272	24.2385	4.70861	52.9377
0	0	0	0	0	0	82	29	8.1	15	12.5358	45.5153	68.5587	40.1243	9.24377	2.97302	1.59316	2.09	67.2732	220.211	0.952367	19.6265	0.640272	24.2385	5.05	29.8961
0	0	0	0	0	0	140	29	19.2674	20.3419	12.5358	45.5153	68.5587	40.1243	9.24377	2.97302	1.59316	2.68987	67.2732	220.211	0.952367	19.6265	0.640272	24.2385	4.70861	18.2655
0	0	0	0	0	0	161	29	19.2674	20.3419	12.5358	45.5153	68.5587	40.1243	9.24377	2.97302	1.59316	2.68987	67.2732	220.211	0.952367	19.6265	0.640272	24.2385	4.70861	30.0956
0	0	0	0	0	0	89	28	8	15.1	12.5358	45.5153	68.5587	40.1243	9.24377	2.97302	1.59316	2.96	67.2732	220.211	0.952367	19.6265	0.640272	24.2385	4.75	23.9084
0	0	0	0	0	0	82	28	19.6	18.4	6	40.6	69.3	40.1	6.6	2.1	1.2	2.62	42	161.1	1.01	25.04	0.6	22.9	4.48	55.2367
0	0	0	0	0	0	161	28	10.8	14.4	3.6	40.6	62.8	34.1	5.9	2	1.59316	2.49	41.8	179.7	0.952367	19.6265	0.640272	24.2385	4.70861	37.0636
0	0	0	0	0	0	111	35	9.3	14.8	15.9	39.9	67.6	37.3	7.7	2.4	0.6	3.51	38.9	269.8	1.16	21.89	0.4	22	4.71	54.741
0	0	0	0	0	0	87	28	12.6	17.8	14.2	45.6	76.1	40.3	4.6	1.5	1.59316	2.01	50.1	233.7	0.952367	19.6265	0.640272	24.2385	5.07	50.9987
0	0	0	0	0	0	163	28	19.2674	20.3419	12.5358	45.5153	68.5587	40.1243	9.24377	2.97302	1.59316	2.68987	67.2732	220.211	0.952367	19.6265	0.640272	24.2385	4.70861	37.6579
0	0	0	0	0	0	91	27	19.2674	20.3419	12.5358	45.5153	68.5587	40.1243	9.24377	2.97302	1.59316	2.44	56.6	200.6	0.952367	19.6265	0.640272	24.2385	4.41	36.4406
0	0	0	0	0	0	112	27	19.2674	20.3419	12.5358	45.5153	68.5587	40.1243	9.24377	2.97302	0.7	2.68987	67.2732	220.211	0.952367	19.6265	0.640272	24.2385	4.70861	41.9148
0	0	0	0	0	0	95	29	10.3	15.5	14.5	32.5	68.6	41.5	10.3	2.9	1	2.28	42.6	161.8	0.91	17.98	0.7	28.8	5.19	34.712
0	0	0	0	0	0	84	31	13.4	21.6	9	51.9	74.8	44.5	7.3	2.3	1.7	1.84	39.3	181.6	0.952367	19.6265	0.640272	24.2385	4.41	50.6452
0	0	0	0	0	0	85	30	26.8	23.5	21	67.9	79.8	45.7	9.2	2.6	1	3.02	48.6	320	0.9	27.11	0.6	23.2	4.83	29.9328
0	0	0	0	0	0	162	30	19.2674	20.3419	12.5358	45.5153	68.5587	40.1243	9.24377	2.97302	1.59316	2.68987	67.2732	220.211	0.952367	19.6265	0.640272	24.2385	4.70861	33.0934
0	0	0	0	0	0	121	29	37.1	33	6.4	48.2	62.3	36.2	10.5	3.9	1.59316	2.99	46.8	196.5	0.952367	19.6265	0.640272	24.2385	4.7	55.181
0	0	0	0	0	0	126	31	19.2674	20.3419	12.5358	45.5153	68.5587	40.1243	9.24377	2.97302	1.59316	2.68987	67.2732	220.211	0.952367	19.6265	0.640272	24.2385	4.66	39.9352
0	0	0	0	0	0	84	31	12.2	16.8	11.9	31.1	64.3	41.1	9.4	2.9	1	2.2	41.2	205.1	0.71	15.94	0.5	25.2	4.51	52.186
0	0	0	0	0	0	84	20	8	15.2	8.2	42.2	69.3	42.8	16.7	5	0.3	2.55	37.3	252.1	0.952367	19.6265	0.640272	24.2385	4.36	24.4304
0	0	0	0	0	0	112	20	7.3	14.4	9.2	41.5	66	39.2	16.3	4.7	0.7	2.68987	67.2732	220.211	0.952367	19.6265	0.640272	24.2385	4.70861	44.9889
0	0	0	0	0	0	148	20	19.2674	20.3419	12.5358	45.5153	68.5587	40.1243	9.24377	2.97302	1.59316	2.68987	67.2732	220.211	0.952367	19.6265	0.640272	24.2385	4.70861	40.8766
0	0	0	0	0	0	91	26	18.3	28	10.4	50	70.3	43.7	7.2	2.6	0.9	2.38	48.2	195.3	1.05	30.57	0.6	24.1	4.39	52.2471
0	0	0	0	0	0	63	27	12.7	16.9	8	36.5	66.9	42	8.3	3	0.6	1.85	43.5	199.2	0.952367	19.6265	0.640272	24.2385	5.16	30.4698
0	0	0	0	0	0	160	27	19.2674	20.3419	12.5358	45.5153	68.5587	40.1243	9.24377	2.97302	1.59316	2.68987	67.2732	220.211	0.952367	19.6265	0.640272	24.2385	4.70861	43.4541
0	0	0	0	0	0	86	31	12.8	18	12.3	32	66.2	41.3	8.1	3.1	1.59316	2.31	38.4	177.9	0.952367	19.6265	0.640272	24.2385	4.65	17.8356
0	0	0	0	0	0	142	31	62.9	43.3	23.3	33.4	65.6	39.4	8.8	3.1	0.9	2.26	38.3	227.9	0.952367	19.6265	0.640272	24.2385	4.70861	31.9273
0	0	0	0	0	0	84	29	5.5	12.2	7.1	37.7	67	41.5	7.9	2.6	0.9	2.31	39.2	200.2	0.952367	19.6265	0.640272	24.2385	4.59	26.1682
0	0	0	0	0	0	87	23	25.3	25.2	6.8	38.8	67.7	40	6	2.1	1.1	3.77	41.3	245.8	0.952367	19.6265	0.640272	24.2385	4.49	29.1454
0	0	0	0	0	0	91	24	19.2674	20.3419	12.5358	45.5153	68.5587	40.1243	9.24377	2.97302	1.59316	2.68987	67.2732	220.211	0.952367	19.6265	0.640272	24.2385	4.70861	28.4756
0	0	0	0	0	0	105	29	16.1	18.4	9.8	33.7	66.3	41.7	6.6	1.5	1	3.3	39.5	214.2	0.952367	19.6265	0.640272	24.2385	4.72	28.6101
0	0	0	0	0	0	90	27	9.6	18.1	12.5358	45.5153	68.5587	40.1243	9.24377	2.97302	1.59316	3.8	67.2732	220.211	0.952367	19.6265	0.640272	24.2385	3.9	18.1746
0	0	0	0	0	0	126	27	19.2674	20.3419	12.5358	45.5153	68.5587	40.1243	9.24377	2.97302	1.59316	2.68987	67.2732	220.211	0.952367	19.6265	0.640272	24.2385	4.19	47.4967
0	0	0	0	0	0	156	28	19.2674	20.3419	12.5358	45.5153	68.5587	40.1243	9.24377	2.97302	1.59316	2.68987	67.2732	220.211	0.952367	19.6265	0.640272	24.2385	4.70861	46.6274
0	0	0	0	0	0	84	29	7.4	17.4	12.5358	45.5153	68.5587	40.1243	9.24377	2.97302	1.59316	2.12	67.2732	220.211	0.952367	19.6265	0.640272	24.2385	4.39	25.9365
0	0	0	0	0	0	149	29	19.2674	20.3419	12.5358	45.5153	68.5587	40.1243	9.24377	2.97302	1.59316	2.68987	67.2732	220.211	0.952367	19.6265	0.640272	24.2385	4.70861	25.1185
0	0	0	0	0	0	116	29	46.2	32.2	19.3	25	70.5	43.4	5.5	2.2	1.59316	3.12	31.6	194.8	0.952367	19.6265	0.640272	24.2385	4.71	50.2389
0	0	0	0	0	0	147	29	19.2674	20.3419	12.5358	45.5153	68.5587	40.1243	9.24377	2.97302	1.59316	2.68987	67.2732	220.211	0.952367	19.6265	0.640272	24.2385	4.70861	42.4441
0	0	0	0	0	0	84	24	12.1	18.4	12.5358	45.5153	68.5587	40.1243	9.24377	2.97302	1.59316	2.3	67.2732	220.211	0.952367	19.6265	0.640272	24.2385	5	54.9917
0	0	0	0	0	0	162	25	19.2674	20.3419	12.5358	45.5153	68.5587	40.1243	9.24377	2.97302	1.59316	2.68987	67.2732	220.211	0.952367	19.6265	0.640272	24.2385	4.70861	20.7731
0	0	0	0	0	0	90	26	15.1	18.9	12.5358	45.5153	68.5587	40.1243	9.24377	2.97302	1.59316	2.21	67.2732	220.211	0.952367	19.6265	0.640272	24.2385	4.7	17.9962
0	0	0	0	0	0	83	28	10.9	17.7	7.3	28.4	69.4	43.6	21.8	6.8	0.9	2.04	49.6	237.4	0.96	17.21	0.6	28.7	5.07	54.8526
0	0	0	0	0	0	91	29	10.4	11.6	12.5358	45.5153	68.5587	40.1243	9.24377	2.97302	1.59316	2.37	67.2732	220.211	0.952367	19.6265	0.640272	24.2385	4.97	55.8422
0	0	0	0	0	0	157	32	24.1	20.6	11.9	51	57.9	36.8	7.1	2.5	4.2	2.71	46	275.6	0.952367	19.6265	0.640272	24.2385	4.48	25.8311
0	0	0	0	0	0	83	28	0.6	17.2	10	54.9	67.4	40.1	9.6	3	1.3	3.37	53.2	236	1.22	26.21	0.6	25.2	4.14	33.3173
0	0	0	0	0	0	86	26	20.1	19.6	10.9	40.8	67.6	41.8	16.2	5.3	1.59316	3.06	47.8	215.4	0.952367	19.6265	0.640272	24.2385	4.99	40.2263
0	0	0	0	0	0	132	28	9.8	17.5	11.3	41.9	68.1	37.1	6.4	2.5	1	3.68	49.4	262.7	1.03	16.39	0.6	24.8	4.49	22.3232
0	0	0	0	0	0	70	29	33.6	19.1	12.5358	45.5153	68.5587	40.1243	9.24377	2.97302	1.59316	2.7	67.2732	220.211	0.952367	19.6265	0.640272	24.2385	5.65	52.6955
0	0	0	0	0	0	99	29	7.8	14.7	5.7	35	67.4	42.7	13.2	4.5	0.5	2.05	43.8	145	0.952367	19.6265	0.640272	24.2385	4.13	36.006
0	0	0	0	0	0	112	30	8.5	14.9	7.4	36.4	68.2	41	7.8	2.7	1.59316	2.61	43.8	310.6	0.952367	19.6265	0.640272	24.2385	4.19	21.1248
0	0	0	0	0	0	158	30	19.2674	20.3419	12.5358	45.5153	68.5587	40.1243	9.24377	2.97302	1.59316	2.68987	67.2732	220.211	0.952367	19.6265	0.640272	24.2385	4.70861	39.795
0	0	0	0	0	0	112	27	19.2674	20.3419	12.5358	45.5153	68.5587	40.1243	9.24377	2.97302	1.59316	2.68987	67.2732	220.211	0.952367	19.6265	0.640272	24.2385	4.82	54.5445
0	0	0	0	0	0	167	27	19.2674	20.3419	12.5358	45.5153	68.5587	40.1243	9.24377	2.97302	1.59316	2.68987	67.2732	220.211	0.952367	19.6265	0.640272	24.2385	4.70861	47.5536
0	0	0	0	0	0	91	30	20.8	23.1	9.3	34.2	68.1	40.3	5.6	2.3	0.7	2.7	45.9	215.7	0.952367	19.6265	0.640272	24.2385	4.42	52.7527
0	0	0	0	0	0	56	37	14.9	16.2	25.6	43.8	79.8	47.1	11.8	3.3	0.5	3.11	41	240.7	0.97	20.74	0.7	23.6	5.06	17.869
0	0	0	0	0	0	84	30	11.7	13.7	12.5358	45.5153	68.5587	40.1243	9.24377	2.97302	1.59316	3.01	67.2732	220.211	0.952367	19.6265	0.640272	24.2385	4.61	22.8665
0	0	0	0	0	0	146	31	20.4	21.9	12.5358	45.5153	68.5587	34	9.24377	2.97302	1.59316	2.23	67.2732	263.1	0.952367	19.6265	0.640272	24.2385	4.70861	21.2197
0	0	0	0	0	0	63	26	24.5	20.8	12.5358	45.5153	68.5587	40.1243	9.24377	2.97302	1.59316	2.26	67.2732	220.211	0.952367	19.6265	0.640272	24.2385	4.79	54.2617
0	0	0	0	0	0	88	28	19.4	14.3	16.4	38.1	69.6	39	10.3	3.1	0.2	2.39	43.8	271	0.77	21.43	0.8	25.1	5.13	20.0263
0	0	0	0	0	0	126	34	25.2	20.3	17.6	72.6	66.9	37.7	8.2	1.8	0.9	2.09	36.8	285.1	0.952367	19.6265	0.640272	24.2385	4.32	27.2197
0	0	0	0	0	0	158	34	19.2674	20.3419	12.5358	45.5153	68.5587	40.1243	9.24377	2.97302	1.59316	2.68987	67.2732	220.211	0.952367	19.6265	0.640272	24.2385	4.70861	47.1788
0	0	0	0	0	0	87	25	10.4	17.1	12.5358	45.5153	68.5587	40.1243	9.24377	2.97302	1.59316	2.27	67.2732	220.211	0.952367	19.6265	0.640272	24.2385	4.41	53.9303
0	0	0	0	0	0	101	25	19.2674	20.3419	12.5358	45.5153	68.5587	40.1243	9.24377	2.97302	1.59316	2.68987	67.2732	220.211	0.952367	19.6265	0.640272	24.2385	4.70861	23.1603
0	0	0	0	0	0	165	25	19.2674	20.3419	12.5358	45.5153	68.5587	40.1243	9.24377	2.97302	1.59316	2.68987	67.2732	220.211	0.952367	19.6265	0.640272	24.2385	4.70861	22.6788
0	0	0	2	0	0	137	37	19.2674	20.3419	12.5358	45.5153	68.5587	40.1243	9.24377	2.97302	1.59316	2.68987	67.2732	220.211	0.952367	19.6265	0.640272	24.2385	5.22	39.5368
0	0	0	0	0	0	56	29	25.7	21.4	14.2	27.7	68.9	39.7	18.1	5.6	1.59316	2.83	67.2732	220.211	0.952367	19.6265	0.640272	24.2385	4.98	33.0131
0	0	0	0	0	0	154	29	19.2674	20.3419	12.5358	45.5153	68.5587	40.1243	9.24377	2.97302	1.59316	2.68987	67.2732	220.211	0.952367	19.6265	0.640272	24.2385	4.70861	32.7338
0	0	0	0	0	0	84	25	11.1	16	11.3	52.4	76.8	42.6	9.2	2.7	1.59316	1.87	41.7	237	0.952367	19.6265	0.640272	24.2385	4.66	47.8613
0	0	0	0	0	0	77	36	7.6	11.8	6.9	42.6	68.9	42.2	7.9	2.5	1.4	2.65	50.7	242.2	1.02	22.28	0.6	28.7	4.97	55.3339
0	0	0	0	0	0	114	34	13.5	20.1	7.1	47.9	64.6	35.9	8.6	2.2	2.3	3.38	35.9	263.7	0.8	20.3	0.7	23.3	4.34	44.2196
0	0	0	0	0	0	77	31	10.4	12.7	12	46.3	69.1	41	7.1	2.5	2.3	2.06	39.1	166.5	0.952367	19.6265	0.640272	24.2385	4.44	29.4678
0	0	0	0	0	0	91	29	26.6	28.6	12.5358	45.5153	68.5587	40.1243	9.24377	2.97302	1.59316	2.43	67.2732	220.211	0.952367	19.6265	0.640272	24.2385	4.86	57.6969
0	0	0	0	0	0	164	30	19.2674	20.3419	12.5358	45.5153	68.5587	40.1243	9.24377	2.97302	1.59316	2.68987	67.2732	220.211	0.952367	19.6265	0.640272	24.2385	4.70861	50.1686
0	0	0	0	0	0	91	25	13.5	18.1	9.9	44.6	73.9	46.7	9.8	3.7	1.8	2.54	41	244.1	1.15	16.62	0.8	27.7	5.01	35.2496
0	0	0	0	0	0	84	36	11.6	18.9	10.6	49.1	72.2	41.3	11.9	3.8	1.59316	2.48	53.1	294.8	0.952367	19.6265	0.640272	24.2385	4.74	32.209
0	0	0	0	0	0	162	37	19.2674	20.3419	12.5358	45.5153	68.5587	40.1243	9.24377	2.97302	1.59316	2.68987	67.2732	220.211	0.952367	19.6265	0.640272	24.2385	4.70861	18.6707
0	0	0	0	0	0	87	30	10.5	16.5	12.1	46.8	66.9	41.7	15.1	4.4	2.6	2.98	38	178.7	0.86	17.79	0.5	23.1	4.26	24.6117
0	0	0	0	0	0	163	30	19.2674	20.3419	12.5358	45.5153	68.5587	40.1243	9.24377	2.97302	1.59316	2.68987	67.2732	220.211	0.952367	19.6265	0.640272	24.2385	4.70861	49.1899
0	0	0	0	0	0	119	29	28.2	31.1	12.5358	45.5153	68.5587	40.1243	9.24377	2.97302	1.59316	2.62	67.2732	220.211	0.952367	19.6265	0.640272	24.2385	4.71	24.2861
0	0	0	0	0	0	157	29	19.2674	20.3419	12.5358	45.5153	68.5587	40.1243	9.24377	2.97302	1.59316	2.68987	67.2732	220.211	0.952367	19.6265	0.640272	24.2385	4.70861	41.8207
0	0	0	0	0	0	91	26	22	19	18.2	47.4	68.8	42.9	5.1	1.7	1.59316	2.42	51.3	195.4	0.952367	19.6265	0.640272	24.2385	5.02	34.0942
0	0	0	0	0	0	90	29	13.6	20.4	19.9	36.7	70.7	41.6	14.7	3.8	1	2.59	37.9	166.7	0.81	13.63	0.5	21.4	4.7	36.1417
0	0	0	0	0	0	161	30	19.2674	20.3419	12.5358	45.5153	68.5587	40.1243	9.24377	2.97302	1.59316	2.68987	67.2732	220.211	0.952367	19.6265	0.640272	24.2385	4.70861	41.2425
0	0	0	0	0	0	99	32	20	16.4	15.5	44.9	71.2	40	11.2	3.3	1.9	4.36	53.1	256	1.1	20.29	0.7	21.8	4.48	35.6018
0	0	0	0	0	0	147	37	19.2674	20.3419	12.5358	45.5153	68.5587	40.1243	9.24377	2.97302	1.59316	2.68987	67.2732	220.211	0.952367	19.6265	0.640272	24.2385	4.66	56.4748
0	0	0	0	0	0	77	29	14.1	15.2	19.8	30.4	74.1	42.7	9.4	3.3	2.1	2.41	46.3	240.9	0.98	17.79	0.6	23.5	5.05	21.3821
0	0	0	0	0	0	125	30	8.2	11.1	7.5	67.8	67.4	38.7	7.7	2.7	1.59316	1.41	39.8	138.5	0.952367	19.6265	0.640272	24.2385	4.8	18.9251
0	0	0	0	0	0	85	27	9.2	15.1	10.9	37.6	65.9	42.1	7.5	2.7	1.59316	2.61	36	154.1	0.952367	19.6265	0.640272	24.2385	5.06	26.222
0	0	0	0	0	0	49	28	15.9	15	13.1	51.2	70.2	43.7	11.9	2.9	2	2.13	44.4	176.9	0.85	21.86	0.6	24.3	5.04	40.6178
0	0	0	0	0	0	164	28	19.2674	20.3419	12.5358	45.5153	68.5587	40.1243	9.24377	2.97302	1.59316	2.68987	67.2732	220.211	0.952367	19.6265	0.640272	24.2385	4.70861	23.0041
0	0	0	0	0	0	82	32	38.8	29.4	20.1	53.4	77.8	44	9.6	2.9	0.9	2.42	50.9	237.3	1.42	29.81	0.9	26.5	5.07	42.814
0	0	0	0	0	0	51	21	10.5	17.1	11.5	48.5	77.1	49	9.6	3.6	0.4	2.84	44.5	238.7	1.04	14.97	0.7	26	4.85	55.541
0	0	0	0	0	0	73	29	10.9	12.8	12.5358	45.5153	68.5587	40.1243	9.24377	2.97302	1.59316	2.1	67.2732	220.211	0.952367	19.6265	0.640272	24.2385	4.61	53.8724
0	0	0	0	0	0	46	34	25.4	23.3	11.6	56.1	72.4	44.8	5.4	2.4	2.3	3.27	47.2	212.1	0.952367	19.6265	0.640272	24.2385	5.51	34.7438
0	0	0	0	0	0	98	31	6	18.3	12.5358	45.5153	68.5587	40.1243	9.24377	2.97302	1.59316	2.11	67.2732	220.211	0.952367	19.6265	0.640272	24.2385	4.8	37.7729
0	0	0	0	0	0	130	33	59.1	49.7	18.9	53.7	60.9	36.6	6	2.5	1.59316	2.84	34.3	217.3	1.14	26.05	0.6	20.3	4.83	34.033
0	0	0	0	0	0	140	26	3	17.4	10.5	70.7	65.9	39.3	6.6	2.3	1.4	2.17	40.2	190.9	1.23	24.74	0.6	21.5	5.16	22.9573
0	0	0	0	0	0	84	29	23.5	18.4	43.3	30.7	68.8	40.1	10.4	3.2	1.59316	2.3	55.2	257.4	0.952367	19.6265	0.640272	24.2385	4.85	25.3046
0	0	0	0	0	0	77	32	12.7	15	8.6	44.6	73.5	42.7	11.6	3.5	1.9	3.17	44.2	181.9	0.952367	1.02	0.6	23.2	4.58	26.154
0	0	0	0	0	0	88	28	16.2	18.1	12.5358	45.5153	68.5587	40.1243	9.24377	2.97302	1.59316	2.18	67.2732	220.211	0.952367	19.6265	0.640272	24.2385	5.35	45.2356
0	0	0	0	0	0	87	28	12	14.2	12.5358	45.5153	68.5587	40.1243	9.24377	2.97302	1.59316	2.9	67.2732	220.211	0.952367	19.6265	0.640272	24.2385	4.52	30.8373
0	0	0	0	0	0	102	31	10.5	15.7	7.2	29.3	64.9	38.2	8.7	2.9	1.59316	2.9	34.3	157.5	0.77	13.18	0.5	26.4	4.45	21.4688
0	0	0	0	0	0	159	31	19.2674	20.3419	12.5358	45.5153	68.5587	40.1243	9.24377	2.97302	1.59316	2.68987	67.2732	220.211	0.952367	19.6265	0.640272	24.2385	4.70861	43.9457
0	0	0	0	0	0	91	26	28.7	18	18	43	72.8	44.3	14.8	4.4	0.8	2.64	46.8	219.9	1.03	13.53	0.9	26.1	4.63	33.5671
0	0	0	0	0	0	165	26	19.2674	20.3419	12.5358	45.5153	68.5587	40.1243	9.24377	2.97302	1.59316	2.68987	67.2732	220.211	0.952367	19.6265	0.640272	24.2385	4.70861	18.6161
0	0	0	0	0	0	152	27	27.1	25.5	14.9	41	67.5	39	7.5	2.5	1.4	3.17	40.4	275.7	1.02	21.88	0.7	23.6	5.18	55.3364
0	0	0	0	0	0	57	33	12	20.8	9.9	46.5	75.7	43.1	9	2.8	0.7	2.54	45.5	197.1	0.99	19.74	0.7	22.9	4.83	48.7295
0	0	0	0	0	0	161	33	19.2674	20.3419	12.5358	45.5153	68.5587	40.1243	9.24377	2.97302	1.59316	2.68987	67.2732	220.211	0.952367	19.6265	0.640272	24.2385	4.70861	38.8789
0	0	0	0	0	0	80	31	14.1	12.6	10.4	28.9	65.8	36.6	9.7	3.4	0.8	2.78	51.3	243.7	1.08	18.14	0.6	24.3	4.83	42.6158
0	0	0	0	0	0	163	31	19.2674	20.3419	12.5358	45.5153	68.5587	40.1243	9.24377	2.97302	1.59316	2.68987	67.2732	220.211	0.952367	19.6265	0.640272	24.2385	4.70861	46.7823
0	0	0	0	0	0	90	31	10	18.4	8.9	38.9	75.8	44.1	7.4	2.9	1.59316	2.54	42.2	248.5	0.952367	19.6265	0.640272	24.2385	4.99	22.2609
0	0	0	0	0	0	86	28	23.7	16.3	12.5358	45.5153	68.5587	40.1243	9.24377	2.97302	1.59316	1.9	67.2732	220.211	0.952367	19.6265	0.640272	24.2385	4.98	49.2313
0	0	0	0	0	0	156	28	19.2674	20.3419	12.5358	45.5153	68.5587	40.1243	9.24377	2.97302	1.59316	2.68987	67.2732	220.211	0.952367	19.6265	0.640272	24.2385	4.70861	56.4909
0	0	0	0	0	0	90	28	12	18.4	9.5	34.5	67.4	41.2	7.2	2.3	0.8	1.89	36.7	230.8	0.81	21.44	0.5	23	4.45	21.2026
0	0	0	0	0	0	85	30	14.2	15.4	11.2	34	63.4	40.5	15.4	4.5	0.9	2.6	40.1	180.6	0.87	18.78	0.6	24.1	4.75	48.6202
0	0	0	0	0	0	85	39	11.5	16.2	7.5	35.4	64.8	39.6	9	3.1	0.7	2.82	46.4	218.6	0.952367	19.6265	0.640272	24.2385	5.35	26.7762
0	0	0	0	0	0	155	39	19.2674	20.3419	12.5358	45.5153	68.5587	40.1243	9.24377	2.97302	1.59316	2.68987	67.2732	220.211	0.952367	19.6265	0.640272	24.2385	4.70861	19.4641
0	0	0	0	0	0	91	31	12.2	20.1	9.7	35.3	71.9	43.9	6.6	2.3	0.7	2.37	35.3	114.3	1.07	19.13	0.6	26.3	4.82	19.5423
0	0	0	0	0	0	65	30	8.5	12.7	9.3	43.8	69.8	39.4	4.4	1.6	1.2	1.69	39.1	241.3	1.06	23.85	0.8	25	4.41	38.9426
0	0	0	0	0	0	156	30	19.2674	20.3419	12.5358	45.5153	68.5587	40.1243	9.24377	2.97302	1.59316	2.68987	67.2732	220.211	0.952367	19.6265	0.640272	24.2385	4.70861	21.2396
0	0	0	0	0	0	105	29	12.9	13.5	9.1	39.1	67.9	38.9	7.3	2.6	0.2	2.45	43.7	212.6	0.77	18.1	0.5	25.3	4.44	26.8167
0	0	0	0	0	0	166	29	19.2674	20.3419	12.5358	45.5153	68.5587	40.1243	9.24377	2.97302	1.59316	2.68987	67.2732	220.211	0.952367	19.6265	0.640272	24.2385	4.70861	19.211
0	0	0	0	0	0	101	28	11.6	19.4	8.1	40.7	72.1	42.9	8	2.4	0.9	1.96	47	172.3	0.82	17.08	0.7	20.4	4.36	38.8041
0	0	0	0	0	0	88	24	23.3	22.2	12.5358	45.5153	68.5587	40.1243	9.24377	2.97302	1.59316	2.97	67.2732	220.211	0.952367	19.6265	0.640272	24.2385	4.75	43.9441
0	0	0	0	0	0	162	24	19.2674	20.3419	12.5358	45.5153	68.5587	40.1243	9.24377	2.97302	1.59316	2.68987	67.2732	220.211	0.952367	19.6265	0.640272	24.2385	4.70861	21.7054
0	0	0	0	0	0	86	29	10.6	14.4	9.2	43.9	69.1	43.9	6.7	2.1	1.59316	2.51	38.7	168.5	0.952367	19.6265	0.640272	24.2385	5.54	50.9445
0	0	0	0	0	0	85	31	16.1	14.7	12.5358	45.5153	68.5587	40.1243	9.24377	2.97302	1.59316	3.16	67.2732	220.211	0.952367	19.6265	0.640272	24.2385	4.92	54.3128
0	0	0	0	0	0	158	31	19.2674	20.3419	12.5358	45.5153	68.5587	40.1243	9.24377	2.97302	1.59316	2.68987	67.2732	220.211	0.952367	19.6265	0.640272	24.2385	4.70861	22.7577
0	0	0	0	0	0	84	21	6.4	13.1	6.1	31.1	64.6	38.1	15.3	5.2	1.59316	2.84	38.6	214.5	0.952367	19.6265	0.640272	24.2385	4.25	22.7927
0	0	0	0	0	0	89	29	13.7	17.2	15.8	44.6	69	40.4	9.5	2.9	0.9	2.63	39.8	280.1	0.952367	19.6265	0.640272	24.2385	5.09	49.4603
0	0	0	0	0	0	112	26	6.4	15.9	7	35.5	69.1	41.5	7.3	2.9	1.7	3.16	36.5	173.5	0.89	18.96	0.6	25.9	4.32	52.4115
0	0	0	0	0	0	161	30	8.5	15	12.5358	45.5153	68.5587	40.1243	9.24377	2.97302	1.59316	2.72	67.2732	220.211	0.952367	19.6265	0.640272	24.2385	4.61	23.5822
0	0	0	0	0	0	105	32	9.3	14.8	10.2	36.1	68.3	41.1	11.2	2.2	1.3	3.48	37.4	165.7	0.952367	19.6265	0.640272	24.2385	3.97	57.5218
0	0	0	0	0	0	98	31	9.8	14.8	6.9	37.5	64	39	23.4	7.4	0.8	2.86	37.8	199.5	0.952367	19.6265	0.640272	24.2385	5.13	38.5547
0	0	0	0	0	0	90	28	10	17.7	8.4	42.5	69	40.8	6	3	1.5	2.85	43.9	175.4	0.952367	19.6265	0.640272	24.2385	5.06	22.1275
0	0	0	0	0	0	127	29	16.6	17.7	8.5	31.8	66.6	38.8	9.3	2.5	0.5	2.22	45.4	211.2	0.88	17.96	0.8	27.8	3.77	18.1652
0	0	0	0	0	0	78	28	16.2	21.2	10.6	42.4	69.5	41.2	7.8	2.4	1	2.11	38.6	197.2	1.21	23.8	0.6	23.8	4.75	19.4251
0	0	0	0	0	0	98	27	10.2	17.6	9	30.9	69.8	40.9	10.6	3.9	0.7	4.14	38.9	268.4	0.952367	19.6265	0.640272	24.2385	4.38	53.8007
0	0	0	0	0	0	83	32	11.6	17.1	12.5358	45.5153	68.5587	40.1243	9.24377	2.97302	1.59316	2.01	67.2732	220.211	0.952367	19.6265	0.640272	24.2385	4.46	22.8993
0	0	0	0	0	0	94	28	7.1	18.1	14.1	30.7	75.3	44	27.9	7.9	0.8	2.84	46.9	242	1.05	14.84	0.6	27.3	4.66	19.9033
0	0	0	0	0	0	94	29	7.4	14	7.7	29.6	66.3	37.9	11.3	3.4	0.6	2.29	36.8	187.1	0.86	18	0.5	24.7	4.44	23.5805
0	0	0	0	0	0	85	26	12.1	18.3	11.4	36.9	67.7	43.4	13.8	4.6	1.59316	2.82	41	198.8	0.952367	19.6265	0.640272	24.2385	4.76	42.7306
0	0	0	0	0	0	115	26	52.6	45.5	10	37.1	65.1	38.8	8.1	2.8	2.1	2.14	38.3	173.3	0.952367	19.6265	0.640272	24.2385	4.27	33.9266
0	0	0	0	0	0	120	31	2.2	15.1	9.2	43.8	65.7	38	7	2.3	1.5	2.16	42.4	126.3	0.92	21.01	0.6	23.5	4.37	41.9911
0	0	0	0	0	0	160	31	19.2674	20.3419	12.5358	45.5153	68.5587	40.1243	9.24377	2.97302	1.59316	2.68987	67.2732	220.211	0.952367	19.6265	0.640272	24.2385	4.70861	28.6036
0	0	0	0	0	0	87	26	54.8	36.2	17.9	40.9	71.8	40.8	12.6	4.1	0.6	3.22	45.2	228.9	0.952367	19.6265	0.640272	24.2385	4.96	32.5164
0	0	0	0	0	0	81	31	7.1	14.7	9.4	29.5	71.8	43.6	7.6	2.5	0.6	2.81	48.7	142.6	0.952367	19.6265	0.640272	24.2385	4.71	38.7395
0	0	0	0	0	0	84	42	23.9	23.9	9.3	35.6	61.7	38.1	10.9	3.1	1.7	2.72	38.6	186	1.07	26.47	0.6	22.6	5.19	54.3643
0	0	0	0	0	0	162	42	19.2674	20.3419	12.5358	45.5153	68.5587	40.1243	9.24377	2.97302	1.59316	2.68987	67.2732	220.211	0.952367	19.6265	0.640272	24.2385	4.70861	24.1768
0	0	0	0	0	0	49	28	45.3	28.3	15.3	54.3	75.2	46.3	12.3	4.6	0.3	2.68987	67.2732	220.211	0.952367	19.6265	0.640272	24.2385	4.70861	24.9992
0	0	0	0	0	0	70	28	28.6	21.8	26.6	60.6	72.8	44.9	7.8	3.3	1.59316	2.68987	67.2732	220.211	0.952367	19.6265	0.640272	24.2385	4.70861	51.6951
0	0	0	0	0	0	84	28	19.8	21.9	12.5358	45.5153	68.5587	40.1243	9.24377	2.97302	1.59316	2.19	67.2732	220.211	0.952367	19.6265	0.640272	24.2385	4.85	27.5049
0	0	0	0	0	0	156	29	19.2674	20.3419	12.5358	45.5153	68.5587	40.1243	9.24377	2.97302	1.59316	2.68987	67.2732	220.211	0.952367	19.6265	0.640272	24.2385	4.70861	35.9931
0	0	0	0	0	0	81	28	9.1	17.5	10	38.1	69	42	9.5	3.1	1.59316	4.43	51.3	279.8	0.952367	19.6265	0.640272	24.2385	5.05	50.0494
0	0	0	0	0	0	87	31	26.7	27.2	16.7	43.1	67	41.8	6.6	2.9	1.59316	1.99	34.3	153.3	0.952367	19.6265	0.640272	24.2385	4.65	31.7695
0	0	0	0	0	0	98	30	7.4	14.6	7.7	56.2	64	38	5.6	2	1.8	2.25	43.1	162.5	0.952367	19.6265	0.640272	24.2385	4.98	50.6462
0	0	0	0	0	0	97	31	10.3	20.8	6.5	30.6	67.3	41.5	9.4	3	0.5	2.1	34.9	192.5	1.07	14.32	0.5	24.9	4.71	57.9343
0	0	0	0	0	0	164	31	19.2674	20.3419	12.5358	45.5153	68.5587	40.1243	9.24377	2.97302	1.59316	2.68987	67.2732	220.211	0.952367	19.6265	0.640272	24.2385	4.70861	50.7321
0	0	0	0	0	0	120	34	9.1	16.2	12.5358	45.5153	68.5587	40.1243	9.24377	2.97302	1.59316	2.07	67.2732	220.211	0.952367	19.6265	0.640272	24.2385	5.57	37.5213
0	0	0	0	0	0	126	43	31.5	28.7	7.8	43.2	64	35.6	6.3	2.3	0.6	2.52	39	214.1	0.97	20.46	0.8	24.3	4.67	47.2302
0	0	0	0	0	0	166	43	19.2674	20.3419	12.5358	45.5153	68.5587	40.1243	9.24377	2.97302	1.59316	2.68987	67.2732	220.211	0.952367	19.6265	0.640272	24.2385	4.70861	36.8186
0	0	0	0	0	0	84	33	13.1	20.8	42.9	57.3	74.8	41.3	21.9	6.3	2.4	2.36	34.7	138.5	0.66	16.43	0.6	28.7	4.59	27.342
0	0	0	0	0	0	160	33	19.2674	20.3419	12.5358	45.5153	68.5587	40.1243	9.24377	2.97302	1.59316	2.68987	67.2732	220.211	0.952367	19.6265	0.640272	24.2385	4.70861	35.2007
0	0	0	0	0	0	95	26	9.7	15.4	7.5	31.9	73.3	43.4	10.4	3.6	2.6	2.67	44	239.9	0.96	14.47	0.8	23.7	4.52	29.3187
0	0	0	0	0	0	82	30	9.9	15.8	12.5358	45.5153	68.5587	40.1243	9.24377	2.97302	1.59316	2.3	67.2732	220.211	0.952367	19.6265	0.640272	24.2385	4.6	25.7906
0	0	0	0	0	0	143	30	13.2	16.5	8	50.5	68.2	37.1	14.2	4.1	0.5	2.47	39.9	226.2	0.69	18.21	0.5	24.5	4.53	53.6342
0	0	0	0	0	0	84	31	12.4	25.2	12.5358	45.5153	68.5587	40.1243	9.24377	2.97302	1.59316	2.15	67.2732	220.211	0.952367	19.6265	0.640272	24.2385	4.61	49.9386
0	0	0	0	0	0	125	31	7.5	14.2	9	32.2	63.3	40.3	11.2	3.5	0.6	3.11	42.5	225.8	0.952367	19.6265	0.640272	24.2385	4.17	39.9107
0	0	0	0	0	0	147	31	13.5	13.7	8.9	38.2	63	37.8	11.9	3.7	0.7	2.5	39.8	207.3	0.77	25.57	0.6	25.5	4.41	46.3547
0	0	0	0	0	0	91	29	8.6	15.8	7.2	35.6	71.8	41.8	13.5	4.4	1.4	3.32	46.9	123.7	1.16	19.71	0.4	24.2	4.8	22.3701
0	0	0	0	0	0	161	29	19.2674	20.3419	12.5358	45.5153	68.5587	40.1243	9.24377	2.97302	1.59316	2.68987	67.2732	220.211	0.952367	19.6265	0.640272	24.2385	4.56	46.5167
0	0	0	0	0	0	83	37	17.3	21.1	13.1	38.9	67.3	40.7	10.3	2.9	1.3	1.87	38.3	203.1	0.952367	19.6265	0.640272	24.2385	5.01	38.3497
0	0	0	0	0	0	112	37	19.2674	20.3419	12.5358	45.5153	68.5587	40.1243	9.24377	2.97302	1.59316	2.68987	67.2732	220.211	0.952367	19.6265	0.640272	24.2385	4.70861	30.3756
0	0	0	0	0	0	147	37	21.1	23.5	12.4	51.2	70	38.9	4.1	1.9	4.7	1.98	38.8	154.8	1.02	23.36	0.8	22	2.84	31.8956
0	0	0	0	0	0	154	37	19.2674	20.3419	12.5358	45.5153	68.5587	40.1243	9.24377	2.97302	1.59316	2.68987	67.2732	220.211	0.952367	19.6265	0.640272	24.2385	4.70861	37.778
0	0	0	0	0	0	87	26	11.2	16.6	7.7	53.7	67.9	41.4	8.4	3.3	1.3	1.91	42	302.7	0.73	15.95	0.6	26	4.85	27.9973
0	0	0	0	0	0	160	27	19.2674	20.3419	12.5358	45.5153	68.5587	40.1243	9.24377	2.97302	1.59316	2.68987	67.2732	220.211	0.952367	19.6265	0.640272	24.2385	4.70861	31.117
0	0	0	0	0	0	123	23	10.9	12.7	7.9	44.1	62.5	39.7	10.1	3.4	1.59316	3.23	36.7	297.3	0.952367	19.6265	0.640272	24.2385	5.8	19.5785
0	0	0	0	0	0	89	29	10.4	15.2	10.8	53.4	68	39.5	14.8	4.2	0.6	3.03	44.3	238.1	0.952367	19.6265	0.640272	24.2385	4.97	19.0051
0	0	0	0	0	0	89	30	19.2674	20.3419	12.5358	45.5153	68.5587	40.1243	9.24377	2.97302	3.5	2.56	32.8	246.4	0.952367	19.6265	0.640272	24.2385	4.73	43.955
0	0	0	0	0	0	164	30	19.2674	20.3419	12.5358	45.5153	68.5587	40.1243	9.24377	2.97302	1.59316	2.68987	67.2732	220.211	0.952367	19.6265	0.640272	24.2385	4.70861	28.6602
0	0	0	0	0	0	77	24	17.4	21.3	12.5358	45.5153	68.5587	40.1243	9.24377	2.97302	1.59316	2.26	67.2732	220.211	0.952367	19.6265	0.640272	24.2385	4.7	45.3044
0	0	0	0	0	0	81	32	9	16.1	7.5	42	71.2	42.4	6	1.9	0.8	1.39	35.5	145.6	0.952367	19.6265	0.640272	24.2385	4.72	46.9516
0	0	0	0	0	0	42	35	41.6	24.4	12.5358	45.5153	68.5587	40.1243	9.24377	2.97302	1.59316	4.06	67.2732	220.211	0.952367	19.6265	0.640272	24.2385	4.64	53.3625
0	0	0	0	0	0	165	35	19.2674	20.3419	12.5358	45.5153	68.5587	40.1243	9.24377	2.97302	1.59316	2.68987	67.2732	220.211	0.952367	19.6265	0.640272	24.2385	4.70861	47.3751
0	0	0	0	0	0	165	35	19.2674	20.3419	12.5358	45.5153	68.5587	40.1243	9.24377	2.97302	1.59316	2.68987	67.2732	220.211	0.952367	19.6265	0.640272	24.2385	4.70861	43.5243
0	0	0	0	0	0	86	22	17.5	17.8	10.4	44.7	68.5	44.9	10.4	3.4	0.8	3.14	56.4	249.4	1.03	15.58	0.7	20.3	4.99	46.0364
0	0	0	0	0	0	84	28	10.9	15.9	11.7	42.4	65.5	37.9	10.6	2.7	1.59316	2.61	43	193	0.952367	19.6265	0.640272	24.2385	4.48	24.2854
0	0	0	0	0	0	159	28	19.2674	20.3419	12.5358	45.5153	68.5587	40.1243	9.24377	2.97302	1.59316	2.68987	67.2732	220.211	0.952367	19.6265	0.640272	24.2385	4.70861	22.2219
0	0	0	0	0	0	159	28	14.1	15.2	14.1	56.4	65.5	34.7	9.8	3.4	9.7	3.01	41.6	222.1	1.3	14.22	0.6	21.4	4.31	43.9907
0	0	0	0	0	0	84	29	50.3	37.8	11.6	52.4	69.9	39.6	7.7	2.3	2.2	3.78	44.1	260.7	0.9	17.73	0.6	26.7	4.65	20.8085
0	0	0	0	0	0	64	32	9.3	14.8	12.5358	45.5153	68.5587	40.1243	9.24377	2.97302	1.59316	2.55	67.2732	220.211	0.952367	19.6265	0.640272	24.2385	5.06	54.021
0	0	0	0	0	0	163	33	19.2674	20.3419	12.5358	45.5153	68.5587	40.1243	9.24377	2.97302	1.59316	2.68987	67.2732	220.211	0.952367	19.6265	0.640272	24.2385	4.70861	24.0686
0	0	0	0	0	0	163	33	15.3	19	12.5358	45.5153	68.5587	36.5	9.24377	2.97302	1.59316	2.08	67.2732	152.9	0.952367	19.6265	0.640272	24.2385	4.70861	20.5436
0	0	0	0	0	0	116	26	10.4	12.4	7.2	37.3	66.2	38.8	9.8	3.2	0.8	2.66	44	228.8	0.94	17.43	0.6	22.4	4.97	42.3147
0	0	0	0	0	0	161	26	19.2674	20.3419	12.5358	45.5153	68.5587	40.1243	9.24377	2.97302	1.59316	2.68987	67.2732	220.211	0.952367	19.6265	0.640272	24.2385	4.70861	46.3338
0	0	0	0	0	0	98	26	19.2674	20.3419	12.5358	45.5153	68.5587	40.1243	9.24377	2.97302	1.59316	2.14	67.2732	220.211	0.952367	19.6265	0.640272	24.2385	4.70861	46.4056
0	0	0	0	0	0	126	26	11.4	15.2	6.8	42.4	68.1	38.4	6.9	2.7	0.3	2.43	46.3	213.1	0.99	18.56	0.7	27.4	4.5	38.021
0	0	0	0	0	0	162	27	19.2674	20.3419	12.5358	45.5153	68.5587	40.1243	9.24377	2.97302	1.59316	2.68987	67.2732	220.211	0.952367	19.6265	0.640272	24.2385	4.70861	28.3288
0	0	0	0	0	0	77	28	30.3	25.8	41.5	74.9	76.1	45.6	8.8	2.7	1.59316	1.9	41	324	0.952367	19.6265	0.640272	24.2385	4.87	28.8979
0	0	0	0	0	0	84	29	14.9	20.7	12.2	41.5	67.8	39.7	10.5	3.9	0.9	2.57	42.9	275.7	0.85	15.8	0.8	24.5	4.73	37.8538
0	0	0	0	0	0	92	34	11.4	15.9	12.5358	45.5153	68.5587	40.1243	9.24377	2.97302	1.59316	2.74	67.2732	220.211	0.952367	19.6265	0.640272	24.2385	4.41	18.5182
0	0	0	0	0	0	162	35	19.2674	20.3419	12.5358	45.5153	68.5587	40.1243	9.24377	2.97302	1.59316	2.68987	67.2732	220.211	0.952367	19.6265	0.640272	24.2385	4.70861	22.9922
0	0	0	0	0	0	84	28	9.7	14.7	8.3	37.7	71.1	42.2	8	2.9	1.59316	2.27	39.8	206.9	0.952367	19.6265	0.640272	24.2385	4.64	20.3573
0	0	0	0	0	0	154	26	13	16.6	13.2	44.7	67	38.1	5.9	2.4	3.5	4.74	38.4	290.1	0.96	21.28	0.9	29.3	5.08	17.671
0	0	0	0	0	0	84	30	7.7	19.4	12.5358	45.5153	68.5587	40.1243	9.24377	2.97302	1.59316	3.76	67.2732	220.211	0.952367	19.6265	0.640272	24.2385	4.54	53.3941
0	0	0	0	0	0	156	30	19.2674	20.3419	12.5358	45.5153	68.5587	40.1243	9.24377	2.97302	1.59316	2.68987	67.2732	220.211	0.952367	19.6265	0.640272	24.2385	4.70861	24.2194
0	0	0	0	0	0	49	30	9.6	11.3	12.5358	45.5153	68.5587	40.1243	9.24377	2.97302	1.59316	2.63	67.2732	220.211	0.952367	19.6265	0.640272	24.2385	5.16	26.4677
0	0	0	0	0	0	84	31	9.5	14.7	11.3	32.5	71.2	42.1	5.9	2.1	1.7	3.95	33.3	180.5	0.79	19.92	0.5	23.1	3.95	44.9587
0	0	0	0	0	0	156	31	14.1	16.3	12.5358	45.5153	68.5587	35.2	9.24377	2.97302	1.59316	3.3	67.2732	247	0.952367	19.6265	0.640272	24.2385	4.70861	41.8085
0	0	0	0	0	0	156	31	19.2674	20.3419	12.5358	45.5153	68.5587	40.1243	9.24377	2.97302	1.59316	2.68987	67.2732	220.211	0.952367	19.6265	0.640272	24.2385	4.70861	23.2445
0	0	0	0	0	0	84	27	25.5	23.7	12.5358	45.5153	68.5587	40.1243	9.24377	2.97302	1.59316	2.94	67.2732	220.211	0.952367	19.6265	0.640272	24.2385	4.27	36.0225
0	0	0	0	0	0	58	30	35	23.1	27.4	49.8	69.6	43	17.4	4.6	1.9	2.21	40.8	220.2	0.82	20.2	0.5	23.9	5.08	33.3827
0	0	0	0	0	0	80	31	11.7	14.7	8.5	32.9	68.4	40.9	12.2	3.7	1.59316	4.17	50.5	240.2	0.952367	19.6265	0.640272	24.2385	4.64	31.0419
0	0	0	0	0	0	94	29	18.2	18.5	10.5	50.3	71.2	40.4	7.1	2.2	0.9	2.16	46.3	280	0.99	24.53	0.7	24	5.05	51.0304
0	0	0	0	0	0	84	32	7.5	11.7	10.8	42.1	65.1	41.8	9.5	2.9	1.6	2.08	49.8	169.6	0.952367	19.6265	0.640272	24.2385	4.37	52.9439
0	0	0	0	0	0	83	29	13.6	10.7	9.8	34.1	66.6	42.6	5.9	2.7	0.8	2.37	42.3	181.9	0.86	19.24	0.3	25.3	4.8	28.6716
0	0	0	0	0	0	84	27	9.4	17.8	8.6	30.6	69.4	42.2	8.9	2.8	1.59316	3.43	42.9	198	0.77	22.85	0.6	25.4	4.69	40.7433
0	0	0	0	0	0	136	28	14.6	20.1	5.9	36.2	66.4	38.1	7.6	2.6	2	2.71	43.9	199	0.74	18.54	0.6	27.8	4.46	35.6952
0	0	0	0	0	0	79	31	12.3	12.3	7.4	48.7	59.4	34.2	6.4	2.4	0.7	2.66	47.6	250.2	1.16	23.48	0.7	26.3	4.28	56.604
0	0	0	0	0	0	92	26	12.5	17	11	29.5	71.1	43.7	6.6	2.5	1.8	2.53	40.1	229.2	1.21	13.52	0.5	28.6	4.53	45.4504
0	0	0	0	0	0	56	26	11	17.5	12.5358	45.5153	68.5587	40.1243	9.24377	2.97302	1.59316	1.91	67.2732	220.211	0.952367	19.6265	0.640272	24.2385	4.97	29.8274
0	0	0	0	0	0	159	26	19.2674	20.3419	12.5358	45.5153	68.5587	40.1243	9.24377	2.97302	1.59316	2.68987	67.2732	220.211	0.952367	19.6265	0.640272	24.2385	4.70861	22.8953
0	0	0	0	0	0	91	25	15.9	20.8	12.2	38.4	66.6	40.8	10.4	3.6	0.7	1.71	30.3	170.3	0.63	15.84	0.7	22	4.6	19.9408
0	0	0	0	0	0	86	28	35.1	25.9	19.3	20.2	77.3	42.6	7.1	2.6	0.5	2.4	38.2	200.6	0.952367	19.6265	0.640272	24.2385	5.01	45.4416
0	0	0	0	0	0	127	28	19.1	18.4	21.4	27.5	80	41.2	6.9	2.3	0.8	2.01	35.7	196.3	0.83	12.91	0.5	28.3	4.53	52.2152
0	0	0	0	0	0	42	29	18.1	16.1	11.1	48.5	71.8	40.5	14.4	5.2	0.9	2.75	34.4	199.3	0.952367	19.6265	0.640272	24.2385	4.14	24.3106
0	0	0	0	0	0	156	29	19.2674	20.3419	12.5358	45.5153	68.5587	40.1243	9.24377	2.97302	1.59316	2.68987	67.2732	220.211	0.952367	19.6265	0.640272	24.2385	4.70861	18.9149
0	1	0	0	0	0	81	30	8.6	14.3	10.2	44	69	38.7	10	3.5	1.59316	2.59	34.3	187.4	0.952367	19.6265	0.640272	24.2385	4.22	36.293
0	1	0	0	0	0	160	31	7.4	12.7	12.5358	45.5153	68.5587	35	9.24377	2.97302	1.59316	2.59	67.2732	221.5	0.952367	19.6265	0.640272	24.2385	4.70861	47.7156
0	1	0	0	0	0	160	31	19.2674	20.3419	12.5358	45.5153	68.5587	40.1243	9.24377	2.97302	1.59316	2.68987	67.2732	220.211	0.952367	19.6265	0.640272	24.2385	4.70861	33.3563
0	0	0	0	0	0	84	28	21.4	20.5	11.2	48.3	67.7	43.2	7.5	2.6	1.59316	2.05	36	240.7	0.952367	19.6265	0.640272	24.2385	4.97	34.5631
0	0	0	0	0	0	85	31	15.3	15.7	17.3	38.2	72.4	42.4	18.2	5	1.3	3.19	47.2	210.8	0.83	21.69	0.6	29	4.63	28.8145
0	0	0	0	0	0	90	34	7.7	13.6	8.2	33.2	76.5	45.8	15.6	4.5	0.8	2.81	43.8	272.1	1.06	19.23	0.8	22.4	4.88	18.5699
0	0	0	0	0	0	112	29	11.4	15.3	15.6	54.7	70.6	39.8	5.5	2	1.5	2.73	41.5	235.9	0.952367	19.6265	0.640272	24.2385	4.86	23.2438
0	0	0	0	0	0	97	21	11.1	16.8	12.5358	45.5153	68.5587	40.1243	9.24377	2.97302	1.59316	2.59	67.2732	220.211	0.952367	19.6265	0.640272	24.2385	4.7	38.3576
0	0	0	0	0	0	67	28	19.2674	20.3419	12.5358	45.5153	68.5587	40.1243	9.24377	2.97302	1.59316	2.68987	67.2732	220.211	0.952367	19.6265	0.640272	24.2385	4.70861	43.7515
0	0	0	0	0	0	70	28	20.4	16.8	16.4	45.4	72.3	42	9.3	2.7	1.9	2.13	52	239.4	0.81	25.16	0.8	22.7	5.18	33.1813
0	0	0	0	0	0	160	28	19.2674	20.3419	12.5358	45.5153	68.5587	40.1243	9.24377	2.97302	1.59316	2.68987	67.2732	220.211	0.952367	19.6265	0.640272	24.2385	4.70861	43.8921
0	0	0	0	0	0	160	28	10.3	12.6	11.1	50.5	63.3	34.5	9.2	2.5	2.4	1.77	67.2732	231.8	0.952367	19.6265	0.640272	24.2385	4.70861	27.0759
0	0	0	0	0	0	80	29	15.7	17.5	30.8	65.6	78.5	46.7	10.2	3.1	1.4	2.36	39.9	206.1	0.952367	19.6265	0.640272	24.2385	5.34	28.9553
0	0	0	0	0	0	154	29	19.2674	20.3419	12.5358	45.5153	68.5587	40.1243	9.24377	2.97302	1.59316	2.68987	67.2732	220.211	0.952367	19.6265	0.640272	24.2385	4.70861	21.717
0	0	0	0	0	0	86	30	10.4	17.6	7.3	36	68.6	40.4	11.2	3.5	0.2	2.65	35.4	219.4	0.952367	19.6265	0.640272	24.2385	4.8	21.0017
0	0	0	0	0	0	160	30	82.3	50.3	12.5358	45.5153	68.5587	40.1243	9.24377	2.97302	1.59316	2.81	67.2732	220.211	0.952367	19.6265	0.640272	24.2385	4.84	28.1396
0	0	0	0	0	0	89	38	14	18.1	12.5358	45.5153	68.5587	40.1243	9.24377	2.97302	1.59316	3.15	67.2732	220.211	0.952367	19.6265	0.640272	24.2385	4.95	47.1919
0	0	0	0	0	0	161	38	11.8	16.7	6.2	45	63.2	36.3	6.5	2.3	1.59316	2.68987	67.2732	220.211	0.952367	19.6265	0.640272	24.2385	4.70861	38.2826
0	0	0	0	0	0	161	38	19.2674	20.3419	12.5358	45.5153	68.5587	40.1243	9.24377	2.97302	1.59316	2.68987	67.2732	220.211	0.952367	19.6265	0.640272	24.2385	4.70861	36.203
0	0	0	0	0	0	93	30	27.9	21	16.3	46.9	76.4	41.5	10.1	2.7	0.6	2.93	40.5	307.5	0.952367	19.6265	0.640272	24.2385	4.41	42.4769
0	0	0	0	0	0	120	31	19.2674	20.3419	12.5358	45.5153	68.5587	40.1243	9.24377	2.97302	1.1	2.68987	67.2732	220.211	0.952367	19.6265	0.640272	24.2385	4.18	26.6488
0	0	0	0	0	0	150	31	29.7	21.3	24.2	45.5	73.9	39.1	6.5	1.8	1.59316	3.5	44.8	282.7	0.952367	19.6265	0.640272	24.2385	4.70861	19.3091
0	0	0	0	0	0	119	27	11.5	17.5	6.7	36.8	68.8	38.8	10.1	2.9	0.2	2.23	43.8	218	0.76	19.96	0.7	24.7	4.25	30.1262
0	0	0	0	0	0	155	27	19.2674	20.3419	12.5358	45.5153	68.5587	40.1243	9.24377	2.97302	1.59316	2.68987	67.2732	220.211	0.952367	19.6265	0.640272	24.2385	4.70861	32.3714
0	0	0	0	0	0	83	33	11.2	15.6	11.7	39.2	68.9	40.8	6.6	2.8	2.3	3.83	41.3	204.4	0.8	17.79	0.6	28.1	4.6	35.8299
0	0	0	0	0	0	91	21	17	20	18.7	63.4	68.3	37.1	7.1	2.5	0.8	2.99	44.6	212.4	1.17	25.59	0.7	29.5	4.91	33.9208
0	0	0	0	0	0	155	22	19.2674	20.3419	12.5358	45.5153	68.5587	40.1243	9.24377	2.97302	1.59316	2.68987	67.2732	220.211	0.952367	19.6265	0.640272	24.2385	4.70861	24.6887
0	0	0	0	0	0	88	32	11.5	13	12.5358	45.5153	68.5587	40.1243	9.24377	2.97302	1.59316	2.14	67.2732	220.211	0.952367	19.6265	0.640272	24.2385	4.56	18.454
0	0	0	0	0	0	91	22	17.3	18.5	12.5358	45.5153	68.5587	40.1243	9.24377	2.97302	1.59316	4.5	67.2732	220.211	0.952367	19.6265	0.640272	24.2385	4.37	50.7322
0	0	0	0	0	0	165	22	9.3	16.3	12.5358	45.5153	68.5587	40.1243	9.24377	2.97302	1.59316	2.44	67.2732	220.211	0.952367	19.6265	0.640272	24.2385	4.70861	36.6317
0	0	0	0	0	0	165	22	19.2674	20.3419	12.5358	45.5153	68.5587	40.1243	9.24377	2.97302	1.59316	2.68987	67.2732	220.211	0.952367	19.6265	0.640272	24.2385	4.70861	47.787
0	0	0	0	0	0	119	27	20.6	20.4	7.8	47.9	65.4	36.2	10.1	3.2	0.9	2.9	39	295.4	1.2	14.46	0.7	25.5	4.55	34.1736
0	0	0	0	0	0	159	27	19.2674	20.3419	12.5358	45.5153	68.5587	40.1243	9.24377	2.97302	1.59316	2.68987	67.2732	220.211	0.952367	19.6265	0.640272	24.2385	4.70861	25.7345
0	0	0	0	0	0	83	33	9.9	13.9	12.5358	45.5153	68.5587	40.1243	9.24377	2.97302	1.59316	2.44	67.2732	220.211	0.952367	19.6265	0.640272	24.2385	4.31	18.0306
0	0	0	0	0	0	159	34	77.2	51.3	14.6	50.4	74.8	40.7	8.3	2.8	5.9	2.82	37.8	258.4	0.91	17.17	0.6	23.7	3.74	46.682
0	0	0	0	0	0	159	34	19.2674	20.3419	12.5358	45.5153	68.5587	40.1243	9.24377	2.97302	1.59316	2.68987	67.2732	220.211	0.952367	19.6265	0.640272	24.2385	3.84	39.4489
0	0	0	0	0	0	159	34	61.9	42.8	12.5358	45.5153	68.5587	40.1243	9.24377	2.97302	1.59316	2.68987	67.2732	220.211	0.952367	19.6265	0.640272	24.2385	4.70861	18.7016
0	0	0	0	0	0	150	33	19.2674	20.3419	12.5358	45.5153	68.5587	40.1243	9.24377	2.97302	1.59316	2.68987	67.2732	220.211	0.952367	19.6265	0.640272	24.2385	4.70861	56.6186
0	0	0	0	0	0	150	33	45.9	34	12.5358	45.5153	68.5587	38.6	9.24377	2.97302	1.59316	1.83	67.2732	287.5	0.952367	19.6265	0.640272	24.2385	4.70861	23.2931
0	0	0	0	0	0	82	26	8	15.9	7.1	31.4	68.6	44	11.3	4.3	1.59316	2.56	37.8	160.4	0.952367	19.6265	0.640272	24.2385	4.33	22.3625
0	0	0	0	0	0	84	29	21.4	17.5	20.7	68.2	74.5	41.1	8.2	2.9	1.59316	1.63	45.7	288.6	0.952367	19.6265	0.640272	24.2385	4.57	18.9072
0	0	0	0	0	0	128	31	100	68.9	6	42.2	61	37.4	6.9	2.4	1.59316	2.89	39.3	235.6	0.952367	19.6265	0.640272	24.2385	4.09	48.8487
0	0	0	0	0	0	86	30	10.4	17.1	11.5	42.8	73.9	44.2	8.9	3.2	0.7	2.61	45.8	232.2	0.98	16.55	0.6	23.1	4.48	41.5063
0	0	0	0	0	0	90	26	17.1	13	11.3	55.8	68.4	42.6	6.5	1.8	0.7	3.38	51.6	260.1	0.83	18.94	0.5	23.9	5.4	53.0213
0	0	0	0	0	0	94	26	19.2674	20.3419	12.5358	45.5153	68.5587	40.1243	9.24377	2.97302	1.59316	2.68987	67.2732	220.211	0.952367	19.6265	0.640272	24.2385	4.96	31.391
0	0	0	0	0	0	93	31	16.3	20	12.5358	45.5153	68.5587	40.1243	9.24377	2.97302	1.59316	2.23	67.2732	220.211	0.952367	19.6265	0.640272	24.2385	4.43	41.2524
0	0	0	0	0	0	42	27	19	18.8	6.1	44.3	64.9	39.6	7	2.5	1	2.7	40.9	154.3	0.97	22.04	0.6	21.6	4.69	21.5098
0	0	0	0	0	0	104	29	19.2674	20.3419	12.5358	45.5153	68.5587	40.1243	9.24377	2.97302	1.59316	2.68987	67.2732	220.211	0.952367	19.6265	0.640272	24.2385	5.07	34.6328
0	0	0	0	0	0	154	29	19.2674	20.3419	12.5358	45.5153	68.5587	40.1243	9.24377	2.97302	1.59316	2.68987	67.2732	220.211	0.952367	19.6265	0.640272	24.2385	4.70861	51.2129
0	0	0	0	0	0	126	29	8	15.5	10.2	108.4	67.4	37.5	16.4	3.5	3.3	2.26	34.2	209.7	1.3	20.17	0.6	20.3	3.78	53.7751
0	0	0	0	0	0	80	29	46.2	20	13.7	63.3	69.6	41.7	8.8	3.2	0.6	2.13	44	252.6	0.7	19.66	0.5	28.1	4.64	21.7636
0	0	0	0	0	0	84	29	7.4	18.1	10.7	47.2	64.4	38	8.8	3.1	1.59316	1.93	47.4	161.5	0.79	18.85	0.7	25.7	4.96	34.5418
0	0	0	0	0	0	161	29	19.2674	20.3419	12.5358	45.5153	68.5587	40.1243	9.24377	2.97302	1.59316	2.68987	67.2732	220.211	0.952367	19.6265	0.640272	24.2385	4.70861	52.1514
0	0	0	0	0	0	86	31	10.6	16.1	10.5	40.7	73.4	43.8	9.7	3.1	0.7	2.48	42.1	195.6	0.94	17.83	0.7	20	4.86	29.0104
0	0	0	0	0	0	85	29	10.7	15	15.7	54	71.8	42.6	5.5	2.3	1	2.07	33.7	147.2	0.952367	19.6265	0.640272	24.2385	4.78	50.5944
0	0	0	0	0	0	81	35	8.7	17.7	9.1	38.8	69.3	43.5	9.7	2.5	0.3	2.84	39.4	240.8	0.76	17.71	0.5	21.8	4.83	34.7219
0	0	0	0	0	0	91	22	14.2	20.8	13.3	60.1	71	42.4	5.6	2	1.8	2.62	37.3	226.3	1.2	20.95	0.6	20.5	4.09	19.7403
0	0	0	0	0	0	70	26	9.6	18.2	9.5	39.6	69.7	39	17.1	4.4	0.7	1.97	51.4	234.9	0.9	16.88	0.7	26.1	4.47	32.9387
0	0	0	0	0	0	70	33	151.8	55.4	43.5	35.1	69.7	42	11.9	4.4	1	2.83	33.3	167.4	0.71	22.42	0.6	27.5	4.82	41.9654
0	0	0	0	0	0	70	33	165.8	90.7	12.5358	45.5153	68.5587	40.1243	9.24377	2.97302	1.59316	2.68987	67.2732	220.211	0.952367	19.6265	0.640272	24.2385	4.70861	29.7102
0	0	0	0	0	0	70	33	310.7	194.4	12.5358	45.5153	68.5587	40.1243	9.24377	2.97302	1.59316	2.68987	67.2732	220.211	0.952367	19.6265	0.640272	24.2385	4.70861	38.3172
0	0	0	0	0	0	70	33	203.1	63.5	12.5358	45.5153	68.5587	40.1243	9.24377	2.97302	1.59316	2.68987	67.2732	220.211	0.952367	19.6265	0.640272	24.2385	4.70861	33.5741
0	0	0	0	0	0	77	33	212.7	113.1	12.5358	45.5153	68.5587	40.1243	9.24377	2.97302	1.59316	2.68987	67.2732	220.211	0.952367	19.6265	0.640272	24.2385	4.70861	28.2028
0	0	0	0	0	0	77	33	133.6	47.1	12.5358	45.5153	68.5587	40.1243	9.24377	2.97302	1.59316	2.68987	67.2732	220.211	0.952367	19.6265	0.640272	24.2385	4.70861	19.6639
0	0	0	0	0	0	77	33	137.7	79	12.5358	45.5153	68.5587	40.1243	9.24377	2.97302	1.59316	2.68987	67.2732	220.211	0.952367	19.6265	0.640272	24.2385	4.70861	45.9588
0	0	0	0	0	0	88	32	102.1	71	91.3	44.6	68.5	39.7	5.7	2.1	0.6	2	34.4	231.6	0.952367	19.6265	0.640272	24.2385	4.70861	30.515
0	0	0	0	0	0	116	32	41	29.3	44.3	41	71.3	41.2	6.6	2.1	0.5	3.38	38.8	325.8	0.952367	19.6265	0.640272	24.2385	4.70861	39.9215
0	0	0	0	0	0	162	33	11.9	16.5	14.9	47.1	65	36.9	4.5	1.6	2.1	2.33	34	268.6	0.85	23.82	0.6	20	4.99	35.9101
0	0	0	0	0	0	162	33	19.2674	20.3419	12.5358	45.5153	68.5587	40.1243	9.24377	2.97302	1.59316	2.68987	67.2732	220.211	0.952367	19.6265	0.640272	24.2385	4.70861	42.132
0	0	0	0	0	0	51	34	19.2674	20.3419	12.5358	45.5153	68.5587	40.1243	9.24377	2.97302	1.59316	2.68987	67.2732	220.211	0.952367	19.6265	0.640272	24.2385	5.01	52.8235
0	0	0	0	0	0	146	34	19.2674	20.3419	12.5358	45.5153	68.5587	40.1243	9.24377	2.97302	1.59316	2.68987	67.2732	220.211	0.952367	19.6265	0.640272	24.2385	4.70861	27.8279
0	0	0	0	0	0	140	31	13.2	18.9	10.8	39.2	69.8	39.4	8.3	2.5	1.59316	2.24	47.2	202.4	0.952367	19.6265	0.640272	24.2385	4.17	22.476
0	0	0	0	0	0	150	26	26.3	28.1	11.2	58.3	66.9	38.5	9.8	2.3	4.9	2.67	47.4	262.9	1	20.76	0.8	26	4.85	43.3805
0	0	0	0	0	0	161	31	19.2674	20.3419	12.5358	45.5153	68.5587	40.1243	9.24377	2.97302	1.59316	2.68987	67.2732	220.211	0.952367	19.6265	0.640272	24.2385	4.70861	45.0017
0	0	0	0	0	0	100	26	24.8	23	22.3	53.3	68.9	39.3	6.8	2.5	0.4	2.27	45.4	349.8	1.09	21.93	0.7	23.7	4.92	39.1003
0	0	0	0	0	0	155	27	19.2674	20.3419	12.5358	45.5153	68.5587	40.1243	9.24377	2.97302	1.59316	2.68987	67.2732	220.211	0.952367	19.6265	0.640272	24.2385	4.70861	46.8426
0	0	0	0	0	0	88	32	10	21.1	12.6	34.8	69.8	46	21.4	6.9	0.5	2.2	51.5	200.5	0.952367	19.6265	0.640272	24.2385	5.84	21.7679
0	0	0	0	0	0	94	28	11	19	12.5358	45.5153	68.5587	40.1243	9.24377	2.97302	1.59316	3.33	67.2732	220.211	0.952367	19.6265	0.640272	24.2385	5.6	34.5036
0	0	0	0	0	0	42	28	23.3	21	13.5	46.6	73.1	46.5	5.7	2.4	1.59316	1.83	48.5	177.8	1.32	21.34	0.7	25.9	5.26	55.4075
0	0	0	0	0	0	154	28	19.2674	20.3419	12.5358	45.5153	68.5587	40.1243	9.24377	2.97302	1.59316	2.68987	67.2732	220.211	0.952367	19.6265	0.640272	24.2385	4.70861	28.6098
0	0	0	0	0	0	81	28	21.4	23.9	12.5358	45.5153	68.5587	40.1243	9.24377	2.97302	1.59316	2.08	67.2732	220.211	0.952367	19.6265	0.640272	24.2385	4.81	28.4907
0	0	0	0	0	0	86	30	13.6	18	8.9	40.1	72	42.9	6.6	2.3	0.3	1.8	31.4	185	0.952367	19.6265	0.640272	24.2385	4.88	49.0009
0	0	0	0	0	0	88	30	10.5	15.1	11.4	49.6	67.6	39.2	5.8	2.3	1.1	1.86	48.4	238	1.39	25.79	0.6	26.4	5.19	52.3048
0	0	0	0	0	0	156	30	19.2674	20.3419	12.5358	45.5153	68.5587	40.1243	9.24377	2.97302	1.59316	2.68987	67.2732	220.211	0.952367	19.6265	0.640272	24.2385	4.70861	45.1893
0	0	0	0	0	0	160	30	10.6	13.2	9.1	64.4	62.3	34.1	7.2	2.1	1.59316	2.11	48.4	260.3	0.952367	19.6265	0.640272	24.2385	4.70861	18.1077
0	0	0	0	0	0	88	31	8	15.6	12.5358	45.5153	68.5587	40.1243	9.24377	2.97302	1.59316	2.11	67.2732	220.211	0.952367	19.6265	0.640272	24.2385	4.85	40.6074
0	0	0	0	0	0	120	21	9.4	22.2	9.7	54.9	71.3	43.1	9.5	3.3	1.4	3.01	43.5	179.1	1.01	19.9	0.6	25.6	4.41	43.1324
0	0	0	0	0	0	166	21	19.2674	20.3419	12.5358	45.5153	68.5587	40.1243	9.24377	2.97302	1.59316	2.68987	67.2732	220.211	0.952367	19.6265	0.640272	24.2385	4.70861	42.6472
0	0	0	0	0	0	85	26	13	17.6	12.5358	45.5153	68.5587	40.1243	9.24377	2.97302	1.59316	3	67.2732	220.211	0.952367	19.6265	0.640272	24.2385	4.88	41.1149
0	0	0	0	0	0	155	26	19.2674	20.3419	12.5358	45.5153	68.5587	40.1243	9.24377	2.97302	1.59316	2.68987	67.2732	220.211	0.952367	19.6265	0.640272	24.2385	4.70861	26.5826
0	0	0	0	0	0	77	29	13.2	14.9	11.8	27	69.9	43.4	13.8	4.5	1.59316	3.32	35.3	211.6	0.952367	19.6265	0.640272	24.2385	4.64	29.7873
0	0	0	0	0	0	161	29	19.2674	20.3419	12.5358	45.5153	68.5587	40.1243	9.24377	2.97302	1.59316	2.68987	67.2732	220.211	0.952367	19.6265	0.640272	24.2385	4.70861	20.3405
0	0	0	0	0	0	81	29	11.8	19.2	12.5358	45.5153	68.5587	40.1243	9.24377	2.97302	1.59316	3.05	67.2732	220.211	0.952367	19.6265	0.640272	24.2385	4.6	47.699
0	0	0	0	0	0	161	29	19.2674	20.3419	12.5358	45.5153	68.5587	40.1243	9.24377	2.97302	1.59316	2.68987	67.2732	220.211	0.952367	19.6265	0.640272	24.2385	4.70861	20.6329
0	0	0	0	0	0	89	24	9	15.5	11.1	54.9	70.3	42	5.3	2.1	0.6	2.01	41.1	206.5	1.17	17.84	0.7	21.3	4.65	56.0645
0	0	0	0	0	0	161	24	19.2674	20.3419	12.5358	45.5153	68.5587	40.1243	9.24377	2.97302	1.59316	2.68987	67.2732	220.211	0.952367	19.6265	0.640272	24.2385	4.70861	29.5248
0	0	0	0	0	0	82	26	13.6	13	12.5358	45.5153	68.5587	40.1243	9.24377	2.97302	1.59316	2.94	67.2732	220.211	0.952367	19.6265	0.640272	24.2385	4.77	47.4992
0	0	0	0	0	0	82	24	35.4	25.8	17.7	41.4	66.2	41.7	12.3	4.7	1.3	1.84	44.9	187.1	0.59	14.63	0.7	26.2	4.35	32.172
0	0	0	0	0	0	82	24	19.2674	20.3419	12.5358	45.5153	68.5587	40.1243	9.24377	2.97302	1.59316	2.68987	67.2732	220.211	0.952367	19.6265	0.640272	24.2385	4.70861	32.0375
0	0	0	0	0	0	84	31	9.4	18	9.3	33.1	68.6	40.7	16.7	4.9	1.1	2.04	50.2	230.4	0.952367	19.6265	0.640272	24.2385	4.66	47.5588
0	0	0	0	0	0	90	33	15.6	21.8	12.5358	45.5153	68.5587	40.1243	9.24377	2.97302	1.59316	3.2	67.2732	220.211	0.952367	19.6265	0.640272	24.2385	4.71	54.2754
0	0	0	0	0	0	155	34	19.2674	20.3419	12.5358	45.5153	68.5587	40.1243	9.24377	2.97302	1.59316	2.68987	67.2732	220.211	0.952367	19.6265	0.640272	24.2385	4.70861	44.0431
0	0	0	0	0	0	94	28	18	20.1	40.4	69.3	70.5	41	12.5	3.1	1	2.08	45.1	225.4	0.952367	19.6265	0.640272	24.2385	4.75	55.5987
0	0	0	0	0	0	80	38	10.5	13.8	12.5358	45.5153	68.5587	40.1243	9.24377	2.97302	1.59316	1.75	67.2732	220.211	0.952367	19.6265	0.640272	24.2385	4.76	41.8826
0	0	0	0	0	0	161	38	19.2674	20.3419	12.5358	45.5153	68.5587	40.1243	9.24377	2.97302	1.59316	2.68987	67.2732	220.211	0.952367	19.6265	0.640272	24.2385	4.70861	23.3816
0	0	0	0	0	0	83	29	11.1	17.9	11.6	28.9	64	39.3	15.1	5.6	2.3	2.41	38.2	159.5	0.79	14.8	0.6	22.6	5.01	31.7868
0	0	0	0	0	0	156	29	19.2674	20.3419	12.5358	45.5153	68.5587	40.1243	9.24377	2.97302	1.59316	2.68987	67.2732	220.211	0.952367	19.6265	0.640272	24.2385	4.70861	42.1103
0	0	0	0	0	0	82	30	28.2	23.6	12.5358	45.5153	68.5587	40.1243	9.24377	2.97302	1.59316	2.77	67.2732	220.211	0.952367	19.6265	0.640272	24.2385	4.91	18.0922
0	0	0	0	0	0	162	30	19.2674	20.3419	12.5358	45.5153	68.5587	40.1243	9.24377	2.97302	1.59316	2.68987	67.2732	220.211	0.952367	19.6265	0.640272	24.2385	4.70861	53.9712
0	0	0	0	0	0	80	32	10.3	16.8	7.5	29.6	69.2	41.5	9.3	2.8	1.59316	2.2	38.2	201.8	0.952367	19.6265	0.640272	24.2385	4.7	31.6753
0	0	0	0	0	0	158	32	19.2674	20.3419	12.5358	45.5153	68.5587	40.1243	9.24377	2.97302	1.59316	2.68987	67.2732	220.211	0.952367	19.6265	0.640272	24.2385	4.70861	27.181
0	0	0	0	0	0	158	32	19.2674	20.3419	12.5358	45.5153	68.5587	40.1243	9.24377	2.97302	1.59316	2.68987	67.2732	220.211	0.952367	19.6265	0.640272	24.2385	4.70861	25.9788
0	0	0	0	0	0	85	28	14.6	18.2	7	34.3	70.3	40.8	13.3	3.9	0.8	2.76	49.9	294.6	1.3	17.51	0.8	22.9	4.39	55.5233
0	0	0	0	0	0	82	27	10.6	16	5.7	54.1	72.5	43	10.2	3.8	3.8	1.88	36.8	154.1	0.952367	19.6265	0.640272	24.2385	4.75	50.9814
0	0	0	0	0	0	146	27	19.2674	20.3419	12.5358	45.5153	68.5587	40.1243	9.24377	2.97302	1.59316	2.68987	67.2732	220.211	0.952367	19.6265	0.640272	24.2385	4.70861	39.4856
0	0	0	0	0	0	85	35	11	17.1	10.8	38.8	74.1	45.4	11.7	3.5	2.1	2.91	38.6	164.7	1.33	20.44	0.7	22.3	4.11	18.9086
0	0	0	0	0	0	154	36	19.2674	20.3419	12.5358	45.5153	68.5587	40.1243	9.24377	2.97302	1.59316	2.68987	67.2732	220.211	0.952367	19.6265	0.640272	24.2385	4.70861	20.0693
0	0	0	0	0	0	96	32	7.4	16.4	12.5358	45.5153	68.5587	40.1243	9.24377	2.97302	1.59316	2.22	67.2732	220.211	0.952367	19.6265	0.640272	24.2385	4.91	41.1895
0	0	0	0	0	0	64	32	16.4	19	12.1	50.1	73.8	46.7	8.9	3.7	0.6	3.47	37.9	178.8	0.952367	19.6265	0.640272	24.2385	4.75	52.9519
0	0	0	0	0	0	156	32	19.2674	20.3419	12.5358	45.5153	68.5587	40.1243	9.24377	2.97302	1.59316	2.68987	67.2732	220.211	0.952367	19.6265	0.640272	24.2385	4.70861	29.8794
0	0	0	0	0	0	63	36	50.1	31.2	28.7	45.4	73.7	46.7	12.8	3.9	0.7	2.11	33	147	0.8	16.15	0.6	23	4.75	38.6685
0	0	0	0	0	0	161	36	19.2674	20.3419	12.5358	45.5153	68.5587	40.1243	9.24377	2.97302	1.59316	2.68987	67.2732	220.211	0.952367	19.6265	0.640272	24.2385	4.70861	31.1203
0	0	0	0	0	0	77	34	10.2	17.7	12.5358	45.5153	68.5587	40.1243	9.24377	2.97302	1.59316	3.35	67.2732	220.211	0.952367	19.6265	0.640272	24.2385	5.2	48.8808
0	0	0	0	0	0	154	35	19.2674	20.3419	12.5358	45.5153	68.5587	40.1243	9.24377	2.97302	1.59316	2.68987	67.2732	220.211	0.952367	19.6265	0.640272	24.2385	4.70861	23.4309
0	0	0	0	0	0	84	26	18.6	20	12.5358	45.5153	68.5587	40.1243	9.24377	2.97302	1.59316	2.08	67.2732	220.211	0.952367	19.6265	0.640272	24.2385	4.13	39.419
0	0	0	0	0	0	161	27	19.2674	20.3419	12.5358	45.5153	68.5587	40.1243	9.24377	2.97302	1.59316	2.68987	67.2732	220.211	0.952367	19.6265	0.640272	24.2385	4.70861	30.5302
0	0	0	0	0	0	83	24	11.1	18.3	12	36.8	71.5	41	10.4	2.9	7.7	2.62	39.8	221.7	0.952367	19.6265	0.640272	24.2385	5.26	17.9336
0	0	0	0	0	0	139	29	11.2	16.1	7	62.1	70.5	38.5	10.1	2.8	1.59316	2.66	45.2	207.7	0.952367	19.6265	0.640272	24.2385	4.6	55.1304
0	0	0	0	0	0	166	29	19.2674	20.3419	12.5358	45.5153	68.5587	40.1243	9.24377	2.97302	1.59316	2.68987	67.2732	220.211	0.952367	19.6265	0.640272	24.2385	4.70861	49.6008
0	0	0	0	0	0	0	30	19.2674	20.3419	12.5358	45.5153	68.5587	40.1243	9.24377	2.97302	1.59316	2.68987	67.2732	220.211	0.952367	19.6265	0.640272	24.2385	4.70861	49.6423
0	0	0	0	0	0	82	25	15.5	16.4	12.5358	45.5153	68.5587	40.1243	9.24377	2.97302	1.59316	2.22	67.2732	220.211	0.952367	19.6265	0.640272	24.2385	4.66	46.5105
0	0	0	0	0	0	167	25	19.2674	20.3419	12.5358	45.5153	68.5587	40.1243	9.24377	2.97302	1.59316	2.68987	67.2732	220.211	0.952367	19.6265	0.640272	24.2385	4.70861	44.1831
0	0	0	0	0	0	167	25	18.6	16.4	7	45.3	64.2	34.9	6.2	2.2	2.3	2.37	47.3	360.7	1.02	16.67	0.7	23.1	4.17	30.9018
0	0	0	0	0	0	84	40	19.6	22.8	12.5358	45.5153	68.5587	40.1243	9.24377	2.97302	1.59316	2.97	67.2732	220.211	0.952367	19.6265	0.640272	24.2385	4.68	45.9014
0	0	0	0	0	0	84	26	20.4	31.2	17.2	35.6	70.4	41.3	7.7	2.8	1.7	3.33	40.6	229.1	0.952367	19.6265	0.640272	24.2385	4.78	31.5597
0	0	0	0	0	0	61	29	28.1	18.7	12.5358	45.5153	68.5587	40.1243	9.24377	2.97302	1.59316	2.5	67.2732	220.211	0.952367	19.6265	0.640272	24.2385	5.12	56.1498
0	0	0	0	0	0	164	30	19.2674	20.3419	12.5358	45.5153	68.5587	40.1243	9.24377	2.97302	1.59316	2.68987	67.2732	220.211	0.952367	19.6265	0.640272	24.2385	4.70861	23.4457
0	0	0	0	0	0	86	32	11.4	18.2	12.5358	45.5153	68.5587	40.1243	9.24377	2.97302	1.59316	4.29	67.2732	220.211	0.952367	19.6265	0.640272	24.2385	4.77	45.6606
0	0	0	0	0	0	126	30	8.9	15.2	7.2	29.9	60.5	36.2	8.4	2.9	1	2.37	33.1	194.1	0.77	17.04	0.5	24.1	4.92	18.8036
0	0	0	0	0	0	84	30	9.5	18.7	10.9	37.5	74.5	44.4	11.7	3.3	1.6	2.63	48.2	194.4	0.8	17.39	0.7	22.7	4.24	30.2526
0	0	0	0	0	0	150	30	19.2674	20.3419	12.5358	45.5153	68.5587	40.1243	9.24377	2.97302	1.59316	2.68987	67.2732	220.211	0.952367	19.6265	0.640272	24.2385	4.70861	34.5049
0	0	0	0	0	0	80	31	12.1	18.2	12.5358	45.5153	68.5587	40.1243	9.24377	2.97302	1.59316	3.65	67.2732	220.211	0.952367	19.6265	0.640272	24.2385	4.83	56.2256
0	0	0	0	0	0	161	31	19.2674	20.3419	12.5358	45.5153	68.5587	40.1243	9.24377	2.97302	1.59316	2.68987	67.2732	220.211	0.952367	19.6265	0.640272	24.2385	4.70861	47.6601
0	0	0	0	0	0	63	31	13	15.9	10.4	36.9	72	40.7	10.5	3.3	0.2	2.29	40.2	220.6	0.952367	19.6265	0.640272	24.2385	4.95	49.8376
0	0	0	0	0	0	158	31	19.2674	20.3419	12.5358	45.5153	68.5587	40.1243	9.24377	2.97302	1.59316	2.68987	67.2732	220.211	0.952367	19.6265	0.640272	24.2385	4.70861	24.8045
0	0	0	0	0	0	93	22	22.2	16.3	25.7	51.1	70.6	38.6	6.6	2.2	0.7	2.42	33.1	165.8	0.952367	19.6265	0.640272	24.2385	4.93	38.1046
0	0	0	0	0	0	116	28	28.2	27.6	7.1	42.6	67.1	37.6	7.1	2.3	1.59316	3.11	40.6	228.2	0.952367	19.6265	0.640272	24.2385	4.75	31.4793
0	0	0	0	0	0	160	28	19.2674	20.3419	12.5358	45.5153	68.5587	40.1243	9.24377	2.97302	1.59316	2.68987	67.2732	220.211	0.952367	19.6265	0.640272	24.2385	4.70861	28.3157
0	0	0	0	0	0	91	27	14.8	23.7	12.5358	45.5153	68.5587	40.1243	9.24377	2.97302	1.59316	3.5	67.2732	220.211	0.952367	19.6265	0.640272	24.2385	4.04	29.4672
0	0	0	0	0	0	96	26	8.2	15.9	12.9	47	67.5	40.7	7.9	2.6	1.59316	2.05	40.2	209	0.952367	19.6265	0.640272	24.2385	4.76	47.9368
0	0	0	0	0	0	164	26	19.2674	20.3419	12.5358	45.5153	68.5587	40.1243	9.24377	2.97302	1.59316	2.68987	67.2732	220.211	0.952367	19.6265	0.640272	24.2385	4.70861	24.2334
0	0	0	0	0	0	77	26	22.5	16.4	12.5358	45.5153	68.5587	40.1243	9.24377	2.97302	1.59316	2.3	67.2732	220.211	0.952367	19.6265	0.640272	24.2385	5.15	48.1979
0	0	0	0	0	0	96	29	14	22.7	12.7	45.9	71.7	40.9	6.9	2.7	1.3	2.59	40.3	188.6	0.93	21.99	0.6	24.4	5.19	22.9565
0	0	0	0	0	0	87	22	43.6	36	12.5358	45.5153	68.5587	40.1243	9.24377	2.97302	1.59316	1.58	67.2732	220.211	0.952367	19.6265	0.640272	24.2385	5.24	20.5434
0	0	0	0	0	0	108	22	108.2	65.6	16.4	46.8	74.1	40.2	6.7	2	1.59316	2.68987	67.2732	220.211	0.952367	19.6265	0.640272	24.2385	4.70861	18.9048
0	0	0	0	0	0	108	22	12.2	16.8	10.2	49.2	69.8	38.5	7.7	2.1	0.7	2.68987	67.2732	220.211	0.952367	19.6265	0.640272	24.2385	4.70861	20.5097
0	0	0	0	0	0	84	31	18.3	22.6	12.5358	45.5153	68.5587	40.1243	9.24377	2.97302	1.59316	5.33	67.2732	220.211	0.952367	19.6265	0.640272	24.2385	4.63	55.3122
0	0	0	0	0	0	125	31	14.2	16.8	12.8	36.3	67.2	40.3	10.2	3.5	0.4	3.73	50.2	199.1	0.94	22.11	0.6	23.7	4.64	32.951
0	0	0	0	0	0	84	40	7.7	17.1	8.9	36.9	63	37.8	9.3	3.8	1.59316	2.57	34.1	255.2	0.952367	19.6265	0.640272	24.2385	5.11	32.4759
0	0	0	0	0	0	126	33	10	14.8	5.8	30.2	64.2	37.6	13	3.3	1.1	2.23	35	259.5	0.82	24.71	0.6	26.3	4.56	28.7366
0	0	0	0	0	0	91	29	9.9	18.4	13.9	35.1	67.6	40	8.9	3.3	0.2	2.92	44.2	237.6	0.7	20.83	0.7	26.7	4.39	46.1623
0	0	0	0	0	0	98	39	19	22.7	7.3	43.7	68.5	36.5	7.1	2.4	5.5	2.45	39.7	229.8	1.27	17.15	0.8	24	3.3	33.8325
0	0	0	0	0	0	154	39	20	21.4	8.3	46.6	64.8	34.6	5.3	1.5	2.4	2.1	40.1	262.8	1.5	19.18	0.9	21.6	4.15	24.3058
0	0	0	0	0	0	87	28	36.7	27	12.5358	45.5153	68.5587	40.1243	9.24377	2.97302	1.59316	1.91	67.2732	220.211	0.952367	19.6265	0.640272	24.2385	5.18	31.4044
0	0	0	0	0	0	81	30	26.6	24.6	19.4	44.3	71.8	45	8.5	3.4	1.59316	2.6	33.6	208.4	0.952367	19.6265	0.640272	24.2385	5.01	45.7854
0	0	0	0	0	0	166	30	19.2674	20.3419	12.5358	45.5153	68.5587	40.1243	9.24377	2.97302	1.59316	2.68987	67.2732	220.211	0.952367	19.6265	0.640272	24.2385	4.70861	54.8524
0	0	0	0	0	0	133	28	83.1	48.9	12	59	63.9	37.9	5.8	2.1	1.9	3.22	48.4	108	0.952367	19.6265	0.640272	24.2385	4.59	56.5904
0	0	0	0	0	0	129	29	37.8	25.5	22.3	45.3	66	38.4	4.3	1.6	1.2	4.26	41.2	210.5	0.952367	19.6265	0.640272	24.2385	4.72	43.7452
0	0	0	0	0	0	154	29	19.2674	20.3419	12.5358	45.5153	68.5587	40.1243	9.24377	2.97302	1.59316	2.68987	67.2732	220.211	0.952367	19.6265	0.640272	24.2385	4.70861	41.1737
0	0	0	0	0	0	135	31	12.3	23.4	4.9	55.3	61.1	34.9	4	1.6	2.5	2.34	44.9	206.7	0.94	27.04	0.5	25.6	4.77	35.7537
0	0	0	0	0	0	93	36	18	20.1	12.5358	45.5153	68.5587	40.1243	9.24377	2.97302	1.59316	3.21	67.2732	220.211	0.952367	19.6265	0.640272	24.2385	4.91	27.1164
0	0	0	1	0	0	42	31	14.1	20.5	12.5358	45.5153	68.5587	40.1243	9.24377	2.97302	1.59316	3.88	67.2732	220.211	0.952367	19.6265	0.640272	24.2385	4.77	52.7297
0	0	0	1	0	0	163	32	19.2674	20.3419	12.5358	45.5153	68.5587	40.1243	9.24377	2.97302	1.59316	2.68987	67.2732	220.211	0.952367	19.6265	0.640272	24.2385	4.70861	46.9161
0	0	0	0	0	0	88	29	38.9	21.4	22.5	48.4	71.9	39.9	7.7	2.4	2.2	3.06	51.3	232.4	1.01	28.86	0.6	21.7	4.72	57.965
0	0	0	0	0	0	150	29	19.2674	20.3419	12.5358	45.5153	68.5587	40.1243	9.24377	2.97302	1.59316	2.68987	67.2732	220.211	0.952367	19.6265	0.640272	24.2385	4.70861	24.0913
0	0	0	0	0	0	0	30	19.2674	20.3419	12.5358	45.5153	68.5587	40.1243	9.24377	2.97302	1.59316	2.68987	67.2732	220.211	0.952367	19.6265	0.640272	24.2385	4.70861	22.2479
0	0	0	0	0	0	84	28	21.7	24.4	12.5358	45.5153	68.5587	40.1243	9.24377	2.97302	1.59316	2.45	67.2732	220.211	0.952367	19.6265	0.640272	24.2385	4.71	26.8752
0	0	0	0	0	0	98	29	47.9	40.9	8.8	44.4	66.8	39.8	24.6	7.2	0.7	1.81	36.9	237.1	0.952367	19.6265	0.640272	24.2385	4.02	49.2256
0	0	0	0	0	0	77	29	13	24.7	14.3	34.9	67.1	39.4	7.4	2.2	0.7	2.28	55.3	346.9	0.952367	19.6265	0.640272	24.2385	5.01	28.093
0	0	0	0	0	0	67	29	9	16.5	9.3	44.4	77.8	45.6	10.3	4.1	1.7	2.08	50.9	218.4	1.13	18.96	0.9	27.8	5.36	49.6201
0	0	0	0	0	0	98	29	25.7	30.5	15.5	37.6	72.3	41.4	7.3	2.7	1.5	3.03	47.4	207.6	0.97	21.87	0.7	25.8	4.47	40.4375
0	0	0	0	0	0	90	38	8.3	13.9	10.5	44.1	69.8	40	6.4	2.4	1.59316	2.61	36	181.2	0.95	16.7	0.7	27.2	4.54	48.9861
0	0	0	0	0	0	98	21	27.6	22.9	49.9	73.3	68.2	41.1	6.3	2.3	1.1	2.47	36.9	237.7	0.9	21.8	0.6	20.4	5.2	44.8697
0	0	0	0	0	0	165	21	19.2674	20.3419	12.5358	45.5153	68.5587	40.1243	9.24377	2.97302	1.59316	2.68987	67.2732	220.211	0.952367	19.6265	0.640272	24.2385	4.70861	22.3153
0	0	0	0	0	0	85	29	8.8	15.8	15.5	42.5	72.3	44.3	13.4	5.1	0.5	2.65	52.5	212.7	0.952367	19.6265	0.640272	24.2385	4.64	37.1349
0	0	0	0	0	0	88	29	11.1	19.6	12.5358	45.5153	68.5587	40.1243	9.24377	2.97302	1.59316	2.11	67.2732	220.211	0.952367	19.6265	0.640272	24.2385	4.46	57.8808
0	0	0	0	0	0	81	31	11.2	16.2	12.7	31.3	74.8	45.9	11.5	3.6	2.5	2.39	41.3	179.5	0.96	14.67	0.5	29.1	4.81	33.4469
0	0	0	0	0	0	126	31	19.2674	20.3419	12.5358	45.5153	68.5587	40.1243	9.24377	2.97302	1.59316	2.68987	67.2732	220.211	0.952367	19.6265	0.640272	24.2385	4.74	55.9067
0	0	0	0	0	0	154	31	19.2674	20.3419	12.5358	45.5153	68.5587	40.1243	9.24377	2.97302	1.59316	2.68987	67.2732	220.211	0.952367	19.6265	0.640272	24.2385	4.70861	49.6629
0	0	0	1	0	0	79	30	24.6	25.6	12.5358	45.5153	68.5587	40.1243	9.24377	2.97302	1.59316	2.6	67.2732	220.211	0.952367	19.6265	0.640272	24.2385	5.1	39.2429
0	0	0	0	0	0	105	33	10.7	21.4	7	35.1	69.2	42.2	8.1	1.5	0.7	2.08	34.1	186.2	0.75	22.14	0.5	23.8	5.33	23.1239
0	0	0	0	0	0	124	22	23.5	23.2	8.1	66.5	68.9	41.8	6.1	1.9	4.9	2.67	44.2	202.5	1.1	20.23	0.7	25.2	4.98	47.4757
0	0	0	0	0	0	84	29	13.8	15	17.6	41.4	67.1	39.7	6.6	2	0.4	2.03	41.2	163.3	0.952367	19.6265	0.640272	24.2385	4.78	33.3888
0	0	0	0	0	0	161	30	19.2674	20.3419	12.5358	45.5153	68.5587	40.1243	9.24377	2.97302	1.59316	2.68987	67.2732	220.211	0.952367	19.6265	0.640272	24.2385	4.70861	33.9385
0	0	0	0	0	0	84	33	11	17	8.8	47.1	68.5	42.5	10.4	3.4	0.8	2.78	46.4	95.4	1.06	23.42	0.6	21.2	4.47	42.1448
0	0	0	0	0	0	102	32	7.8	17.7	7.1	46.5	72.5	42.4	6.3	2.3	1	2.53	35.7	191.7	0.952367	19.6265	0.640272	24.2385	4.49	19.6199
0	0	0	0	0	0	167	32	19.2674	20.3419	12.5358	45.5153	68.5587	40.1243	9.24377	2.97302	1.59316	2.68987	67.2732	220.211	0.952367	19.6265	0.640272	24.2385	4.70861	51.1349
0	0	0	0	0	0	167	32	19.2674	20.3419	12.5358	45.5153	68.5587	40.1243	9.24377	2.97302	1.59316	2.68987	67.2732	220.211	0.952367	19.6265	0.640272	24.2385	4.70861	51.7865
0	0	0	0	0	0	81	26	9.2	13.7	12.5358	45.5153	68.5587	40.1243	9.24377	2.97302	1.59316	2.86	67.2732	220.211	0.952367	19.6265	0.640272	24.2385	4.86	48.2997
0	0	0	0	0	0	147	26	24.4	22.1	23.6	69.1	68.4	37.9	7	2.3	1.6	1.61	42.6	222.7	0.86	22.45	0.5	25.4	4.45	49.666
0	0	0	0	0	0	123	29	13.5	16.6	11.7	48.9	65.4	36.1	7.6	2.4	1.59316	3.19	39.5	225.4	0.952367	19.6265	0.640272	24.2385	4.72	43.9978
0	0	0	0	0	0	92	27	8.5	16.1	10.2	39.3	73.1	42.6	11	3.2	1.59316	1.88	34.7	152.3	0.952367	19.6265	0.640272	24.2385	4.44	38.4416
0	0	0	0	0	0	84	28	12	11.3	14	29	72.9	42.6	14.2	4.3	1	2.23	41.2	215.5	1.15	17.84	0.6	23.1	4.2	39.1736
0	0	0	0	0	0	86	34	20.4	21.5	14.2	54.6	67.3	37	9.5	3.1	1.59316	2.9	42.3	211.1	0.952367	19.6265	0.640272	24.2385	5.06	56.9664
0	0	0	0	0	0	104	30	3.5	14.8	12.5358	45.5153	68.5587	40.1243	9.24377	2.97302	1.59316	2.42	67.2732	220.211	0.952367	19.6265	0.640272	24.2385	4.74	47.318
0	0	0	0	0	0	83	23	25.7	24.5	12.5358	45.5153	68.5587	40.1243	9.24377	2.97302	1.59316	3.66	67.2732	220.211	0.952367	19.6265	0.640272	24.2385	4.48	41.8802
0	0	0	0	0	0	83	23	19.2674	20.3419	12.5358	45.5153	68.5587	40.1243	9.24377	2.97302	1.59316	2.68987	67.2732	220.211	0.952367	19.6265	0.640272	24.2385	4.36	39.7573
0	0	0	0	0	0	95	28	29.3	24.4	12.5358	45.5153	68.5587	40.1243	9.24377	2.97302	1.59316	2.8	67.2732	220.211	0.952367	19.6265	0.640272	24.2385	4.94	39.4124
0	0	0	0	0	0	89	30	11.5	17.5	9.9	34.1	70.8	40.9	5.4	1.6	1	3.67	52.2	203.8	0.89	23.66	0.8	27.7	4.28	57.896
0	0	0	0	0	0	115	30	30.1	26.9	12.2	37.2	72.3	41.1	5	1.7	0.6	2.95	46.9	218.9	0.93	21.69	0.8	20.5	4.2	50.6777
0	0	0	0	0	0	166	30	19.2674	20.3419	12.5358	45.5153	68.5587	40.1243	9.24377	2.97302	1.59316	2.68987	67.2732	220.211	0.952367	19.6265	0.640272	24.2385	4.70861	27.2615
0	0	0	0	0	0	113	29	8.5	12.5	5.7	21.8	65.2	38.9	5.4	2.1	1.3	3.73	51.5	253.7	1.01	26.32	0.6	26.3	4.74	53.1898
0	0	0	0	0	0	87	23	16.5	17.6	22.3	48.8	74.7	41.2	5.3	2.1	1.3	2.6	55.8	262.1	0.952367	19.6265	0.640272	24.2385	5.06	19.0389
0	0	0	0	0	0	93	24	31.3	22	22.6	38.1	70	38	9.6	3.5	0.9	2.49	44.2	237.8	0.7	16.23	0.8	27.6	4.39	52.7047
0	0	0	0	0	0	129	29	16	18	9.9	45.5	65.6	37.1	10	3.6	1.59316	3.14	40.7	203.9	0.952367	19.6265	0.640272	24.2385	4.55	54.3168
0	0	0	0	0	0	86	32	13.2	20.9	12.3	46.2	70.4	40.9	10.3	3.4	1.2	2.03	39.1	198.4	1	19.47	0.6	25.2	4.75	46.9346
0	0	0	0	0	0	114	23	19.2674	20.3419	12.5358	45.5153	68.5587	40.1243	9.24377	2.97302	1.59316	2.68987	67.2732	220.211	0.952367	19.6265	0.640272	24.2385	4.83	46.033
0	0	0	0	0	0	128	32	22.8	20.7	8.6	57.4	65.2	38.2	7.3	2.5	0.7	1.5	40.8	238.5	0.94	13.92	0.7	21.5	5.18	44.2334
0	0	0	0	0	0	156	32	19.2674	20.3419	12.5358	45.5153	68.5587	40.1243	9.24377	2.97302	1.59316	2.68987	67.2732	220.211	0.952367	19.6265	0.640272	24.2385	4.70861	41.097
0	0	0	0	0	0	77	33	26.3	19.4	12.5358	45.5153	68.5587	40.1243	9.24377	2.97302	1.59316	2.95	67.2732	220.211	0.952367	19.6265	0.640272	24.2385	4.65	34.9892
0	0	0	0	0	0	28	29	19.2674	20.3419	12.5358	45.5153	68.5587	40.1243	9.24377	2.97302	1.59316	2.68987	67.2732	220.211	0.952367	19.6265	0.640272	24.2385	5.21	32.5629
0	0	0	0	0	0	152	29	19.2674	20.3419	12.5358	45.5153	68.5587	40.1243	9.24377	2.97302	1.59316	2.68987	67.2732	220.211	0.952367	19.6265	0.640272	24.2385	4.70861	37.6553
0	0	0	0	0	0	86	29	9.7	15.4	4.5	40.2	73.4	42.4	20	5.5	1.59316	2.36	37	221.6	0.952367	19.6265	0.640272	24.2385	5.2	44.56
0	0	0	0	0	0	154	29	16.4	17.4	12.5358	45.5153	68.5587	39.1	9.24377	2.97302	1.59316	1.66	67.2732	214.4	0.952367	19.6265	0.640272	24.2385	4.70861	38.7508
0	0	0	0	0	0	154	29	19.2674	20.3419	12.5358	45.5153	68.5587	40.1243	9.24377	2.97302	1.59316	2.68987	67.2732	220.211	0.952367	19.6265	0.640272	24.2385	4.70861	35.1282
0	0	0	0	0	0	84	23	14.6	17.9	7.8	47.7	71.2	41.5	6.9	2.7	5	2.93	34.7	182.9	0.97	22.94	0.6	21.1	4.39	52.9968
0	0	0	0	0	0	155	24	19.2674	20.3419	12.5358	45.5153	68.5587	40.1243	9.24377	2.97302	1.59316	2.68987	67.2732	220.211	0.952367	19.6265	0.640272	24.2385	4.70861	45.2035
0	0	0	0	0	0	89	24	31.5	24.9	19.5	40.3	71.8	42.4	19.6	5.7	1.2	2.09	38.6	212.7	0.82	21.72	0.6	22	4.55	40.2812
0	0	0	0	0	0	162	24	19.2674	20.3419	12.5358	45.5153	68.5587	40.1243	9.24377	2.97302	1.59316	2.68987	67.2732	220.211	0.952367	19.6265	0.640272	24.2385	4.70861	45.7513
0	0	0	0	0	0	84	27	25.5	25.1	10.9	37.2	70.5	44	8.7	3.3	1.59316	2.55	39	233.4	0.82	16.97	0.5	26.4	4.68	24.2288
0	0	0	0	0	0	161	27	19.2674	20.3419	12.5358	45.5153	68.5587	40.1243	9.24377	2.97302	1.59316	2.68987	67.2732	220.211	0.952367	19.6265	0.640272	24.2385	4.70861	46.3952
0	0	0	0	0	0	84	23	36.7	38.5	37.3	47	70.8	42	17.4	5	1.59316	1.96	40.2	222.4	0.952367	19.6265	0.640272	24.2385	5.19	54.67
0	0	0	0	0	0	164	23	19.2674	20.3419	12.5358	45.5153	68.5587	40.1243	9.24377	2.97302	1.59316	2.68987	67.2732	220.211	0.952367	19.6265	0.640272	24.2385	4.70861	50.3311
0	0	0	0	0	0	87	25	13.2	12.5	9.3	52.5	68.6	41.5	5.7	2.1	1.4	2.3	38.4	225.1	0.952367	19.6265	0.640272	24.2385	5.36	25.72
0	0	0	0	0	0	90	28	10.7	15.9	12.5358	45.5153	68.5587	40.1243	9.24377	2.97302	1.59316	4.98	67.2732	220.211	0.952367	19.6265	0.640272	24.2385	4.74	54.0277
0	0	0	0	0	0	86	25	44.4	37.3	12.5358	45.5153	68.5587	40.1243	9.24377	2.97302	1.59316	2.92	67.2732	220.211	0.952367	19.6265	0.640272	24.2385	4.66	41.1229
0	0	0	0	0	0	154	26	19.2674	20.3419	12.5358	45.5153	68.5587	40.1243	9.24377	2.97302	1.59316	2.68987	67.2732	220.211	0.952367	19.6265	0.640272	24.2385	4.70861	21.1872
0	0	0	0	0	0	86	22	8.6	13.7	12.5358	45.5153	68.5587	40.1243	9.24377	2.97302	1.59316	2.38	67.2732	220.211	0.952367	19.6265	0.640272	24.2385	4.62	54.8641
0	0	0	0	0	0	151	22	19.2674	20.3419	12.5358	45.5153	68.5587	40.1243	9.24377	2.97302	1.59316	2.68987	67.2732	220.211	0.952367	19.6265	0.640272	24.2385	4.70861	49.3281
0	0	0	0	0	0	86	27	29.2	26.1	12.5358	45.5153	68.5587	40.1243	9.24377	2.97302	1.59316	2.68987	67.2732	220.211	0.952367	19.6265	0.640272	24.2385	5.15	20.6267
0	0	0	0	0	0	158	27	19.2674	20.3419	12.5358	45.5153	68.5587	40.1243	9.24377	2.97302	1.59316	2.68987	67.2732	220.211	0.952367	19.6265	0.640272	24.2385	4.70861	40.734
0	0	0	0	0	0	136	32	24.6	18.4	11.8	43.4	66.8	38.7	3.6	1.5	4.7	3.61	42.5	258.3	1.06	24.37	0.5	33	5.94	42.3074
0	0	0	0	0	0	140	32	19.2674	20.3419	12.5358	45.5153	68.5587	40.1243	9.24377	2.97302	1.59316	2.68987	67.2732	220.211	0.952367	19.6265	0.640272	24.2385	4.70861	41.1813
0	0	0	0	0	0	42	27	8.1	12.2	12.5358	45.5153	68.5587	40.1243	9.24377	2.97302	1.59316	2.21	67.2732	220.211	0.952367	19.6265	0.640272	24.2385	4.72	52.4799
0	0	0	0	0	0	165	27	19.2674	20.3419	12.5358	45.5153	68.5587	40.1243	9.24377	2.97302	1.59316	2.68987	67.2732	220.211	0.952367	19.6265	0.640272	24.2385	4.70861	40.371
0	0	0	0	0	0	90	26	24.7	26.7	18.6	38.1	71.1	43.8	7.2	2.3	1	1.66	37.5	170.9	0.952367	19.6265	0.640272	24.2385	4.5	54.7925
0	0	0	0	0	0	76	26	26.6	25.8	14.7	54.6	71.7	44.8	8.3	2.9	0.9	2.98	45.6	301.9	0.952367	19.6265	0.640272	24.2385	4.76	57.2594
0	0	0	0	0	0	91	26	19.2674	20.3419	12.5358	45.5153	68.5587	40.1243	9.24377	2.97302	1.59316	2.68987	67.2732	220.211	0.952367	19.6265	0.640272	24.2385	4.70861	49.0923
0	0	0	0	0	0	112	26	19.2674	20.3419	12.5358	45.5153	68.5587	40.1243	9.24377	2.97302	0.5	2.68987	67.2732	220.211	0.952367	19.6265	0.640272	24.2385	4.70861	19.2793
0	0	0	0	0	0	84	25	10	14.7	12.5358	45.5153	68.5587	40.1243	9.24377	2.97302	1.59316	2.11	67.2732	220.211	0.952367	19.6265	0.640272	24.2385	4.36	19.7549
0	0	0	0	0	0	84	29	7.6	13.6	5.8	35	69.9	41.6	19.6	5.2	1.59316	2.1	36	215	0.952367	19.6265	0.640272	24.2385	4.98	42.9799
0	0	0	0	0	0	109	23	28.5	20.1	26.2	62.9	72.9	44.8	8.3	2.9	1.6	2.19	50.7	257.2	0.99	20.41	0.6	22.4	4.51	50.6566
0	0	0	0	0	0	158	23	19.2674	20.3419	12.5358	45.5153	68.5587	40.1243	9.24377	2.97302	1.59316	2.68987	67.2732	220.211	0.952367	19.6265	0.640272	24.2385	4.70861	22.4281
0	0	0	0	0	0	91	28	14.4	22.4	12.5358	45.5153	68.5587	40.1243	9.24377	2.97302	1.59316	3.18	67.2732	220.211	0.952367	19.6265	0.640272	24.2385	4.63	52.7723
0	0	0	0	0	0	90	29	8.2	16.2	10.6	47.7	71.9	43.8	8.9	3.3	1.3	3.63	46	182.3	1.13	16.63	0.7	23.1	4.68	17.7318
0	0	0	0	0	0	161	29	19.2674	20.3419	12.5358	45.5153	68.5587	40.1243	9.24377	2.97302	1.59316	2.68987	67.2732	220.211	0.952367	19.6265	0.640272	24.2385	4.70861	27.8338
0	0	0	0	0	0	84	30	14.8	17.2	12.2	46	75.8	41.2	7.4	2.5	0.7	2.01	33.9	196.7	0.62	13.56	0.6	23.4	4.4	35.4323
0	0	0	0	0	0	112	30	19.2674	20.3419	12.5358	45.5153	68.5587	40.1243	9.24377	2.97302	1.59316	2.13	31	204.4	0.56	15.48	0.7	28	3.56	34.7519
0	0	0	0	0	0	91	31	17.5	18.8	8.1	44	67	36.8	7.7	2.4	1.8	2.64	39.6	369.2	1.17	23.47	0.8	27	4.74	33.8839
0	0	0	0	0	0	126	31	19.2674	20.3419	12.5358	45.5153	68.5587	40.1243	9.24377	2.97302	1.59316	2.68987	67.2732	220.211	0.952367	19.6265	0.640272	24.2385	4.70861	23.5545
0	0	0	0	0	0	90	33	33.1	27.6	12.5358	45.5153	68.5587	40.1243	9.24377	2.97302	1.59316	3.84	67.2732	220.211	0.952367	19.6265	0.640272	24.2385	4.73	28.6715
0	0	0	0	0	0	157	33	19.2674	20.3419	12.5358	45.5153	68.5587	40.1243	9.24377	2.97302	1.59316	2.68987	67.2732	220.211	0.952367	19.6265	0.640272	24.2385	4.70861	44.5266
0	0	0	0	0	0	56	27	16	16.5	12.5358	45.5153	68.5587	40.1243	9.24377	2.97302	1.59316	4.43	67.2732	220.211	0.952367	19.6265	0.640272	24.2385	5.58	43.764
0	0	0	0	0	0	144	26	50.2	38.9	12.8	35	65.9	42.3	16	3.8	0.7	3.78	43.1	259.7	0.84	10	0.8	26.6	4.26	39.072
0	0	0	0	0	0	87	25	10.8	14	10.5	43.5	66.8	39	8.5	2.7	0.5	2.51	37	131.7	0.76	17.41	0.5	24.7	4.56	18.2017
0	0	0	0	0	0	105	31	12.6	17	10.2	40	68.5	42	11.3	3.5	2.2	2.82	41.5	175.9	0.93	17.2	0.6	28.9	4.63	26.7931
0	0	0	0	0	0	91	31	24.5	17.9	40.3	41.4	75.9	43.2	11.2	3.6	0.8	2.52	44.8	298.5	0.952367	19.6265	0.640272	24.2385	4.95	41.7971
0	0	0	0	0	0	130	33	13.8	17.7	9.6	50.8	67	38.7	7.7	2.7	0.6	2.04	38.8	199.2	0.85	20.01	0.6	23.5	5.15	39.2501
0	0	0	0	0	0	154	33	19.2674	20.3419	12.5358	45.5153	68.5587	40.1243	9.24377	2.97302	1.59316	2.68987	67.2732	220.211	0.952367	19.6265	0.640272	24.2385	4.70861	17.8244
0	0	0	0	0	0	88	29	13.5	16.2	8.4	34.2	71	40.8	10.1	3.7	1.1	2.43	36.2	144.8	1.09	11.73	0.4	23.6	4.48	38.2873
0	0	0	0	0	0	87	31	12.5	18.9	10.9	32.8	76.4	42.3	8.1	3	0.6	2.85	44	199.9	0.92	17.04	0.6	22.7	4.3	42.3885
0	0	0	0	0	0	89	28	33.7	25.4	35.8	46.7	72.3	40.9	10.7	3.3	1.2	2.31	38.8	239.3	0.952367	19.6265	0.640272	24.2385	4.56	52.3777
0	0	0	0	0	0	86	28	15.5	30.8	25.8	41.4	75.5	44.3	6.3	2	1.59316	3.22	37	204.5	0.952367	19.6265	0.640272	24.2385	4.85	22.8396
0	0	0	0	0	0	161	28	19.2674	20.3419	12.5358	45.5153	68.5587	40.1243	9.24377	2.97302	1.59316	2.68987	67.2732	220.211	0.952367	19.6265	0.640272	24.2385	4.70861	49.5429
0	0	0	0	0	0	99	30	24.8	17.8	7.1	49	70.2	40.3	16.2	4	1.59316	1.71	46.2	154.4	0.952367	19.6265	0.640272	24.2385	4.70861	26.2623
0	0	0	0	0	0	84	29	23.8	24.9	17.6	55.3	70.2	42.5	9.3	3.2	1.59316	3.12	36.5	194.5	0.952367	19.6265	0.640272	24.2385	5.23	30.3261
0	0	0	0	0	0	154	30	19.2674	20.3419	12.5358	45.5153	68.5587	40.1243	9.24377	2.97302	1.59316	2.68987	67.2732	220.211	0.952367	19.6265	0.640272	24.2385	4.70861	45.3262
0	0	0	0	0	0	94	25	13.9	20.9	12.5358	45.5153	68.5587	40.1243	9.24377	2.97302	1.59316	2.4	67.2732	220.211	0.952367	19.6265	0.640272	24.2385	4.17	43.1637
0	0	0	0	0	0	161	25	19.2674	20.3419	12.5358	45.5153	68.5587	40.1243	9.24377	2.97302	1.59316	2.68987	67.2732	220.211	0.952367	19.6265	0.640272	24.2385	4.70861	25.9176
0	0	0	0	0	0	126	33	12.4	21.9	12.7	48.5	61.5	34.3	6.9	2.2	1.8	1.83	39.1	213.9	0.82	18.67	0.6	21.8	4.49	40.8877
0	0	0	0	0	0	84	27	7.9	15.4	8.6	46.7	72.4	44.8	7.8	2.1	2.3	2.62	42.5	185.7	0.952367	19.6265	0.640272	24.2385	4.93	39.1937
0	0	0	0	0	0	161	27	19.2674	20.3419	12.5358	45.5153	68.5587	40.1243	9.24377	2.97302	1.59316	2.68987	67.2732	220.211	0.952367	19.6265	0.640272	24.2385	4.70861	51.5864
0	0	0	0	0	0	97	25	10.9	18.4	12.5358	45.5153	68.5587	40.1243	9.24377	2.97302	1.59316	2.47	67.2732	220.211	0.952367	19.6265	0.640272	24.2385	4.63	51.4822
0	0	0	0	0	0	162	25	19.2674	20.3419	12.5358	45.5153	68.5587	40.1243	9.24377	2.97302	1.59316	2.68987	67.2732	220.211	0.952367	19.6265	0.640272	24.2385	4.70861	28.1475
0	0	0	0	0	0	162	25	12	19.9	5.8	47.6	64	36.2	5.8	1.9	0.9	2.53	35.2	321.5	0.84	20.51	0.6	21.9	4	47.168
0	0	0	0	0	0	119	30	34.4	32.9	16.1	50.3	65.8	38.1	11.7	3.5	0.6	1.51	38.7	189.1	0.86	17.68	0.6	22.3	4.32	22.5556
0	0	0	0	0	0	109	30	11.4	16.7	12.5358	45.5153	68.5587	40.1243	9.24377	2.97302	1.59316	3.73	67.2732	220.211	0.952367	19.6265	0.640272	24.2385	4.62	51.7435
0	0	0	0	0	0	105	31	18.3	19.6	7.3	46.9	65.7	38	17.2	4.7	1.2	2.63	48.9	200.9	0.952367	19.6265	0.640272	24.2385	4.66	41.2347
0	0	0	0	0	0	159	31	19.2674	20.3419	12.5358	45.5153	68.5587	40.1243	9.24377	2.97302	1.59316	2.68987	67.2732	220.211	0.952367	19.6265	0.640272	24.2385	4.70861	44.3762
0	0	0	0	0	0	71	35	14.7	14.9	12.5358	45.5153	68.5587	40.1243	9.24377	2.97302	1.59316	2.92	67.2732	220.211	0.952367	19.6265	0.640272	24.2385	4.84	55.2968
0	0	0	0	0	0	91	30	9.9	15.8	9.1	28.1	64.7	40.6	8.3	3.1	1.2	2.92	43.7	199	0.952367	19.6265	0.640272	24.2385	4.55	34.0091
0	0	0	0	0	0	84	23	23	23.2	24.7	56	67.1	42.1	12.5	3.9	1.2	2.97	39	204.9	1.66	17.79	0.6	26.3	4.38	45.3918
0	0	0	0	0	0	87	28	25.8	20.4	11.1	33.5	71.3	40.6	6.2	1.9	1.59316	3.34	45.3	182.9	0.952367	19.6265	0.640272	24.2385	5.17	41.136
0	0	0	0	0	0	107	28	7.3	11.5	9.5	41.1	71.4	40.4	8.5	3	1.4	3.18	34.8	186.4	0.952367	19.6265	0.640272	24.2385	5.28	18.0534
0	0	0	0	0	0	0	28	7.9	14.9	11	102.2	67.4	33	8.6	2.6	1	2.68	33.4	273	0.89	21.28	0.9	21.4	4.57	24.1282
0	0	0	0	0	0	82	30	20.8	18.3	17.7	39.2	72	44.9	12	3.6	1.9	2.56	42.5	195.9	0.952367	19.6265	0.640272	24.2385	4.94	22.528
0	0	0	0	0	0	137	30	40	25.7	22.8	40.6	65.4	39.3	7.4	2.5	2.9	2.68987	67.2732	220.211	0.952367	19.6265	0.640272	24.2385	4.70861	29.2386
0	0	0	0	0	0	152	30	19.2674	20.3419	12.5358	45.5153	68.5587	40.1243	9.24377	2.97302	1.59316	2.68987	67.2732	220.211	0.952367	19.6265	0.640272	24.2385	4.70861	53.8678
0	0	0	0	0	0	122	39	6.3	14.2	7	50.7	76.8	42.2	8.7	2.5	1.1	2.6	51.5	265.6	1.2	22.48	0.8	20.8	4.96	18.1733
0	0	0	0	0	0	95	22	6.4	18.1	9	53.7	72.8	43.2	10	2.7	1.4	2.46	35.2	230.2	0.8	17.39	0.5	24.2	4.84	48.0633
0	0	0	0	0	0	84	28	8.9	13.2	7.4	36.6	69.1	43.6	7.1	2.5	0.1	1.84	40.9	172.5	0.94	15.54	0.5	21.6	4.74	45.8344
0	0	0	0	0	0	119	24	9.3	21.3	15.4	60.3	71	39.2	11.6	3.4	1.59316	2.92	46.8	266.2	0.952367	19.6265	0.640272	24.2385	5.43	25.2779
0	0	0	0	0	0	84	23	12.7	20.4	12	35.7	72.1	43.5	20.9	5.4	0.6	3.75	44	285.2	0.88	16.05	0.7	21.3	4.72	24.4618
0	0	0	0	0	0	63	32	14	18.7	10.6	59.3	64.9	37.2	7.2	2.3	3.1	3.4	34.5	189.4	0.98	16.65	0.6	22.5	4.5	18.0155
0	0	0	0	0	0	164	32	19.2674	20.3419	12.5358	45.5153	68.5587	40.1243	9.24377	2.97302	1.59316	2.68987	67.2732	220.211	0.952367	19.6265	0.640272	24.2385	4.70861	34.1357
0	0	0	0	0	0	129	29	9	15.4	8.3	40.3	64.8	39.4	5.4	1.9	2.8	2.58	32.9	141.8	0.92	17.84	0.6	24.3	4.69	42.5546
0	0	0	0	0	0	28	26	15.2	16.3	18.3	42.3	79.1	46.2	20.1	5.2	0.7	3.44	47.9	173	0.95	19.03	0.6	27.6	4.08	25.9394
0	0	0	0	0	0	28	26	19.2674	20.3419	12.5358	45.5153	68.5587	40.1243	9.24377	2.97302	1.59316	2.68987	67.2732	220.211	0.952367	19.6265	0.640272	24.2385	4.70861	36.261
0	0	0	0	0	0	94	30	25.5	22.1	12.5358	45.5153	68.5587	40.1243	9.24377	2.97302	1.59316	3.28	67.2732	220.211	0.952367	19.6265	0.640272	24.2385	4.7	27.3942
0	0	0	0	0	0	114	23	40.4	33	13	37.9	69.1	43.1	6.4	2.5	1.3	2.72	33.2	182.3	0.89	20.92	0.5	26.5	4.73	51.4524
0	0	0	0	0	0	88	30	9	15.2	9.4	47.1	66.4	42.7	7.1	2.8	1	3.28	57.9	213.5	0.952367	19.6265	0.640272	24.2385	5.14	28.8355
0	0	0	0	0	0	95	29	18.7	22.3	12.5358	45.5153	68.5587	40.1243	9.24377	2.97302	1.59316	2.46	67.2732	220.211	0.952367	19.6265	0.640272	24.2385	4.99	26.5989
0	0	0	0	0	0	147	29	19.2674	20.3419	12.5358	45.5153	68.5587	40.1243	9.24377	2.97302	1.59316	2.68987	67.2732	220.211	0.952367	19.6265	0.640272	24.2385	4.70861	35.1208
0	0	0	0	0	0	89	26	11.1	13.8	16.1	43.2	67.9	39	6.5	2.1	0.8	2.55	51.6	257.2	0.952367	19.6265	0.640272	24.2385	4.83	24.754
0	0	0	0	0	0	84	37	12.8	15.3	13.3	54.9	61.1	34.4	5.4	2.2	1.59316	1.44	39.3	152.4	0.952367	19.6265	0.640272	24.2385	4.84	22.148
0	0	0	0	0	0	0	38	19.2674	20.3419	12.5358	45.5153	68.5587	40.1243	9.24377	2.97302	1.7	2.68987	67.2732	220.211	0.952367	19.6265	0.640272	24.2385	4.70861	28.3557
0	0	0	0	0	0	125	32	94.3	55.8	13.9	36.4	63	34.8	8.2	2.5	2.1	2.68987	67.2732	220.211	0.952367	19.6265	0.640272	24.2385	4.47	19.212
0	0	0	0	0	0	166	32	16.1	20	12.3	49.4	62.3	33.7	8.6	2.9	2.6	2.68987	67.2732	220.211	0.952367	19.6265	0.640272	24.2385	4.70861	57.7021
0	0	0	0	0	0	166	32	19.2674	20.3419	12.5358	45.5153	68.5587	40.1243	9.24377	2.97302	1.59316	2.68987	67.2732	220.211	0.952367	19.6265	0.640272	24.2385	4.70861	35.8886
0	0	0	0	0	0	89	24	13.7	18	12.5358	45.5153	68.5587	40.1243	9.24377	2.97302	1.59316	1.86	67.2732	220.211	0.952367	19.6265	0.640272	24.2385	4.53	30.4205
0	0	0	0	0	0	163	24	19.2674	20.3419	12.5358	45.5153	68.5587	40.1243	9.24377	2.97302	1.59316	2.68987	67.2732	220.211	0.952367	19.6265	0.640272	24.2385	4.70861	40.1239
0	0	0	0	0	0	126	32	51.5	31.3	10.2	44.9	66.9	37.5	8.6	2.5	0.8	1.83	35.3	155	1.1	19.67	0.9	24.5	4.38	47.0337
0	0	0	0	0	0	152	33	19.2674	20.3419	12.5358	45.5153	68.5587	40.1243	9.24377	2.97302	1.59316	2.68987	67.2732	220.211	0.952367	19.6265	0.640272	24.2385	4.70861	31.3789
0	0	0	0	0	0	84	22	22.3	16.3	13.1	67.1	69.6	41.5	5.8	2.4	1.59316	2.44	37	196	0.952367	19.6265	0.640272	24.2385	4.44	35.6296
0	0	0	0	0	0	113	25	9.3	17.9	10.6	40.1	71.2	43.2	9.9	3.2	0.2	2.57	42.3	205.5	0.88	16.2	0.7	20.7	4.99	40.5063
0	0	0	0	0	0	85	25	9.7	17.2	10.8	59.5	70.9	40.8	6.4	1.4	0.6	1.78	48	270.2	0.952367	19.6265	0.640272	24.2385	4.87	51.7924
0	0	0	0	0	0	94	29	17.4	12.2	12.5358	45.5153	68.5587	40.1243	9.24377	2.97302	1.59316	2.13	67.2732	220.211	0.952367	19.6265	0.640272	24.2385	5.51	28.9535
0	0	0	0	0	0	88	26	25.2	21	12.5358	45.5153	68.5587	40.1243	9.24377	2.97302	1.59316	2.61	67.2732	220.211	0.952367	19.6265	0.640272	24.2385	4.79	36.5844
0	0	0	0	0	0	158	26	9.4	11.8	12.5358	45.5153	68.5587	37.3	9.24377	2.97302	1.59316	2.33	67.2732	203.6	0.952367	19.6265	0.640272	24.2385	4.70861	40.7996
0	0	0	0	0	0	158	26	19.2674	20.3419	12.5358	45.5153	68.5587	40.1243	9.24377	2.97302	1.59316	2.68987	67.2732	220.211	0.952367	19.6265	0.640272	24.2385	4.70861	52.9845
0	0	0	0	0	0	91	32	28.5	22.4	12.5358	45.5153	68.5587	40.1243	9.24377	2.97302	1.59316	3.47	67.2732	220.211	0.952367	19.6265	0.640272	24.2385	4.66	36.5592
0	0	0	0	0	0	153	32	17	19.1	12.5358	45.5153	68.5587	36.4	9.24377	2.97302	1.59316	3.51	67.2732	202	0.952367	19.6265	0.640272	24.2385	4.70861	51.6825
0	0	0	0	0	0	153	32	19.2674	20.3419	12.5358	45.5153	68.5587	40.1243	9.24377	2.97302	1.59316	2.68987	67.2732	220.211	0.952367	19.6265	0.640272	24.2385	4.70861	38.5213
0	0	0	0	0	0	129	25	17.3	16.6	18.2	46.4	63.3	39.7	6.5	2.6	1.1	3.72	42.7	161.5	0.72	19.65	0.6	21.1	4.23	54.1046
0	0	0	0	0	0	161	25	19.2674	20.3419	12.5358	45.5153	68.5587	40.1243	9.24377	2.97302	1.59316	2.68987	67.2732	220.211	0.952367	19.6265	0.640272	24.2385	4.70861	29.2583
0	0	0	0	0	0	87	27	18.8	16.8	12.5358	45.5153	68.5587	40.1243	9.24377	2.97302	1.59316	2.27	67.2732	220.211	0.952367	19.6265	0.640272	24.2385	4.92	34.7242
0	0	0	0	0	0	124	27	103.8	46.5	14.8	45.7	62.7	38.9	7.5	2.2	1.4	2.16	39.9	245.7	0.952367	19.6265	0.640272	24.2385	4.70861	49.5794
0	0	0	0	0	0	124	27	19.2674	20.3419	12.5358	45.5153	68.5587	40.1243	9.24377	2.97302	1.59316	2.68987	67.2732	220.211	0.952367	19.6265	0.640272	24.2385	4.70861	44.6802
0	0	0	0	0	0	162	27	48.8	27.7	11.5	53.8	60.1	37.1	5	2	1.59316	2.09	42.7	223.9	0.952367	19.6265	0.640272	24.2385	4.70861	36.0008
0	0	0	0	0	0	96	37	15.9	15.5	6.9	39.4	64.9	36.6	7.6	3.1	0.5	2.75	40.5	155.4	1.07	19.27	0.6	27.4	4.73	18.5216
0	0	0	0	0	0	84	26	11.2	15.8	6.6	37	66.3	37.9	7.1	2	0.9	3.06	38.6	196.3	0.952367	19.6265	0.640272	24.2385	4.2	20.1987
0	0	0	0	0	0	154	26	19.2674	20.3419	12.5358	45.5153	68.5587	40.1243	9.24377	2.97302	1.59316	2.68987	67.2732	220.211	0.952367	19.6265	0.640272	24.2385	4.70861	49.915
0	0	0	0	0	0	84	29	11	20.1	12.5358	45.5153	68.5587	40.1243	9.24377	2.97302	1.59316	1.87	67.2732	220.211	0.952367	19.6265	0.640272	24.2385	3.97	34.3744
0	0	0	0	0	0	164	29	19.2674	20.3419	12.5358	45.5153	68.5587	40.1243	9.24377	2.97302	1.59316	2.68987	67.2732	220.211	0.952367	19.6265	0.640272	24.2385	4.70861	32.6546
0	0	0	0	0	0	0	25	5.2	15.9	8.3	38.3	77.7	46.9	13.4	4.6	1.59316	2.79	39	207.9	0.952367	19.6265	0.640272	24.2385	4.70861	27.8557
0	0	0	0	0	0	120	25	4.1	16	6.6	33.9	68.8	38.6	7.7	2.8	1.1	2.58	29.6	215.4	0.952367	19.6265	0.640272	24.2385	4.48	32.2401
0	0	0	0	0	0	94	31	10.6	13.9	7.6	36.6	65.7	39.8	12.5	3.4	0.7	2.09	36.9	147.8	0.76	17.31	0.6	23.8	4.3	30.2365
0	0	0	0	0	0	163	31	19.2674	20.3419	12.5358	45.5153	68.5587	40.1243	9.24377	2.97302	1.59316	2.68987	67.2732	220.211	0.952367	19.6265	0.640272	24.2385	4.70861	56.478
0	0	0	0	0	0	85	35	7.1	14.3	7	36.7	70.8	40.7	9.9	3.5	4.8	3.33	49.8	213.1	0.91	17.99	0.8	29	4.4	39.2891
0	0	0	0	0	0	161	35	19.2674	20.3419	12.5358	45.5153	68.5587	40.1243	9.24377	2.97302	1.59316	2.68987	67.2732	220.211	0.952367	19.6265	0.640272	24.2385	4.70861	49.6853
0	0	0	0	0	0	84	30	15.6	19.2	12.5358	45.5153	68.5587	40.1243	9.24377	2.97302	1.59316	2.2	67.2732	220.211	0.952367	19.6265	0.640272	24.2385	4.36	31.2321
0	0	0	0	0	0	161	31	19.2674	20.3419	12.5358	45.5153	68.5587	40.1243	9.24377	2.97302	1.59316	2.39	35.6	168.9	0.78	18.9	0.5	29.4	5.39	39.1649
0	0	0	0	0	0	161	31	19.2674	20.3419	12.5358	45.5153	68.5587	40.1243	9.24377	2.97302	1.59316	2.68987	67.2732	220.211	0.952367	19.6265	0.640272	24.2385	4.70861	18.7398
0	0	0	0	0	0	85	27	9.5	10.7	7.7	52.3	64	36.2	7.7	2.5	0.9	2.33	44.8	181.8	1	27.51	0.6	22.4	4.57	56.0269
0	0	0	0	0	0	69	32	10.2	15.6	8.9	34.8	67.7	41	8.7	3.2	0.8	4.02	40.7	221.2	0.82	15.39	0.5	22	4.88	31.5087
0	0	0	0	0	0	165	32	19.2674	20.3419	12.5358	45.5153	68.5587	40.1243	9.24377	2.97302	1.59316	2.68987	67.2732	220.211	0.952367	19.6265	0.640272	24.2385	4.70861	42.385
0	0	0	0	0	0	83	31	13.6	15.3	8.5	32.7	70.9	40.7	22	6.5	0.8	2.6	42.6	161.4	0.92	16.31	0.8	27.7	5.25	37.1807
0	0	0	0	0	0	124	31	55	55.4	23.4	68.6	68.9	39.1	7.8	2.2	2.6	2.42	34.1	215.2	0.95	22.67	0.5	23.5	4.88	22.762
0	0	0	0	0	0	155	31	19.2674	20.3419	12.5358	45.5153	68.5587	40.1243	9.24377	2.97302	1.59316	2.68987	67.2732	220.211	0.952367	19.6265	0.640272	24.2385	4.70861	42.2705
0	0	0	0	0	0	80	30	10.2	16.5	4.6	32.5	69.1	42.3	11.6	3.3	0.8	3.04	45.6	232.4	0.58	16.8	0.6	24.7	4.58	25.9711
0	0	0	0	0	0	154	30	19.2674	20.3419	12.5358	45.5153	68.5587	40.1243	9.24377	2.97302	1.59316	2.68987	67.2732	220.211	0.952367	19.6265	0.640272	24.2385	4.70861	47.2525
0	0	0	0	0	0	77	28	10.2	15.2	7.1	43.8	70.7	43.7	6.9	2.4	1.59316	2.11	36.7	261.2	0.952367	19.6265	0.640272	24.2385	4.71	29.209
0	0	0	0	0	0	161	28	19.2674	20.3419	12.5358	45.5153	68.5587	40.1243	9.24377	2.97302	1.59316	2.68987	67.2732	220.211	0.952367	19.6265	0.640272	24.2385	4.70861	43.8387
0	0	0	0	0	0	82	25	10.7	12.2	7.9	34.1	66.6	41.9	9.6	3.6	0.9	1.42	37.9	220.5	0.59	15.11	0.6	27.4	4.41	35.8609
0	0	0	0	0	0	86	36	16.3	20.5	14.3	28.9	70	38.9	4.5	1.1	1.1	2.01	30.6	219.7	0.76	20.78	0.7	27.6	4.05	37.3066
0	0	0	0	0	0	118	36	17.1	17.6	10.1	31.1	67.2	37.1	4.2	1.4	2.8	2.41	32	204.1	0.83	19.42	0.7	19.8	3.88	34.873
0	0	0	0	0	0	164	36	19.2674	20.3419	12.5358	45.5153	68.5587	40.1243	9.24377	2.97302	1.59316	2.68987	67.2732	220.211	0.952367	19.6265	0.640272	24.2385	4.70861	38.0866
0	0	0	0	0	0	94	31	10.9	12.2	12.5358	45.5153	68.5587	40.1243	9.24377	2.97302	1.59316	3.25	67.2732	220.211	0.952367	19.6265	0.640272	24.2385	4.73	52.3368
0	0	0	0	0	0	88	34	34.7	23.7	11.7	41.4	64.5	37.3	10.6	3.7	0.8	3.07	37.7	205.9	0.952367	19.6265	0.640272	24.2385	5.03	34.316
0	0	0	0	0	0	160	34	19.2674	20.3419	12.5358	45.5153	68.5587	40.1243	9.24377	2.97302	1.59316	2.68987	67.2732	220.211	0.952367	19.6265	0.640272	24.2385	4.70861	51.8252
0	0	0	0	0	0	77	28	13.8	13	12.7	28.7	70.6	42.7	14.9	4.5	1.59316	2.41	39.6	155.8	0.82	15.45	0.6	24.7	4.13	22.1777
0	0	0	0	0	0	91	32	5.3	17.2	8	49	66.5	36.9	8.5	2.7	1.59316	2	40.3	116	0.952367	19.6265	0.640272	24.2385	4.12	47.8923
0	0	0	0	0	0	85	33	9.2	10	10.7	45.4	72.3	45.2	7.6	2.4	1.59316	3.21	48.1	200.4	0.83	24.61	0.6	24.3	5.22	52.3234
0	0	0	0	0	0	54	24	11	16.9	13.6	37.6	68.7	44.6	7.9	2.9	1.9	4	44.4	277	1.4	23.61	0.7	23.2	4.65	25.7669
0	0	0	0	0	0	114	27	5.5	14.5	12.5358	45.5153	68.5587	40.1243	9.24377	2.97302	1.59316	2.15	67.2732	220.211	0.952367	19.6265	0.640272	24.2385	4.6	30.5875
0	0	0	0	0	0	56	34	11.9	16.6	10.1	38.2	75.3	45.9	13.7	4.5	0.5	3.87	46.4	137.5	1.02	20.36	0.4	21.2	4.66	42.1288
0	0	0	0	0	0	157	34	19.2674	20.3419	12.5358	45.5153	68.5587	40.1243	9.24377	2.97302	1.59316	2.68987	67.2732	220.211	0.952367	19.6265	0.640272	24.2385	4.70861	57.1928
0	0	0	0	0	0	147	32	10.8	14.1	6.7	41.2	61.9	36.9	5.2	1.6	1.5	2.92	36.7	160.9	0.78	25.99	0.6	28.7	4.17	24.3353
0	0	0	0	0	0	87	30	14.6	16.6	13.5	47.7	69.7	42.1	10.2	3.2	0.8	2.41	53.7	307.2	1.04	19	0.6	22.8	4.83	47.4227
0	0	0	0	0	0	88	30	19.2674	20.3419	12.5358	45.5153	68.5587	40.1243	9.24377	2.97302	1.59316	2.68987	67.2732	220.211	0.952367	19.6265	0.640272	24.2385	4.70861	44.9794
0	0	0	0	0	0	87	30	10.8	14.3	9.3	45.3	70.4	41.5	10.2	3.3	0.6	2.63	41.7	131.9	0.98	16.27	0.6	23.2	4.75	53.608
0	0	0	0	0	0	118	32	11.7	14.8	21.5	50.5	67.9	38.9	8.7	3	1.2	1.83	46.4	239.2	1.17	23.45	0.7	26.6	4.53	34.45
0	0	0	0	0	0	86	28	11.9	19.3	8.1	32.6	69.7	41.9	9.6	3.6	0.8	2.16	35.7	206.3	0.89	13.63	0.5	24.8	4.27	40.954
0	0	0	0	0	0	77	29	9.7	19.5	10.2	49	71.7	38.6	7.2	2.5	1.3	2.62	47.1	243.7	0.83	24.44	0.6	24.7	4.73	28.4945
0	0	0	0	0	0	86	28	13.4	15.2	9.7	47.5	64.9	38.6	8.8	2.9	2.5	3.74	40	162	0.93	17.92	0.5	26.1	4.57	18.1456
0	0	0	0	0	0	166	29	19.2674	20.3419	12.5358	45.5153	68.5587	40.1243	9.24377	2.97302	1.59316	2.68987	67.2732	220.211	0.952367	19.6265	0.640272	24.2385	4.70861	37.7847
0	0	0	0	0	0	57	26	10.4	17.6	15.1	44.2	73.3	45.5	8.5	2.5	2.3	2.33	44.8	184.3	0.9	19.11	0.6	24.6	4.9	50.0865
0	0	0	0	0	0	154	26	19.2674	20.3419	12.5358	45.5153	68.5587	40.1243	9.24377	2.97302	1.59316	2.68987	67.2732	220.211	0.952367	19.6265	0.640272	24.2385	4.70861	38.9708
0	0	0	0	0	0	105	31	13.2	15.2	9.8	35	65.6	36.8	6.5	2.6	1	2.9	41.9	177.8	0.952367	19.6265	0.640272	24.2385	4.35	44.7285
0	0	0	0	0	0	85	29	18.1	18	12.5358	45.5153	68.5587	40.1243	9.24377	2.97302	1.59316	3.2	67.2732	220.211	0.952367	19.6265	0.640272	24.2385	5.02	22.4937
0	0	0	0	0	0	162	29	19.2674	20.3419	12.5358	45.5153	68.5587	40.1243	9.24377	2.97302	1.59316	2.68987	67.2732	220.211	0.952367	19.6265	0.640272	24.2385	4.70861	20.0823
0	0	0	0	0	0	70	28	10.1	13.4	7.5	32.6	65.4	42.3	34.2	9.1	0.8	2.96	43.6	248.9	0.952367	19.6265	0.640272	24.2385	4.74	23.5126
0	0	0	0	0	0	84	27	8.8	16	6.4	25.9	67.1	40.2	9.1	2.7	1.59316	3.53	48.4	244.2	0.952367	19.6265	0.640272	24.2385	4.57	34.4024
0	0	0	0	0	0	107	24	8.6	12.3	5.7	47.7	61.7	35.1	7.8	2.5	1.59316	1.7	38.7	137.5	0.952367	19.6265	0.640272	24.2385	3.76	19.1613
0	0	0	0	0	0	133	26	21	22.6	10.8	52.9	62	36.5	9.1	3.3	1.8	2.74	46.7	238.3	0.87	21.2	0.6	21.5	4.27	30.3652
0	0	0	0	0	0	81	28	7.9	15.9	12.5358	45.5153	68.5587	40.1243	9.24377	2.97302	1.59316	2.9	67.2732	220.211	0.952367	19.6265	0.640272	24.2385	5.08	18.1492
0	0	0	0	0	0	151	28	19.2674	20.3419	12.5358	45.5153	68.5587	40.1243	9.24377	2.97302	1.59316	2.68987	67.2732	220.211	0.952367	19.6265	0.640272	24.2385	4.70861	26.9345
0	0	0	0	0	0	94	30	7.9	18.7	5.4	44.9	69	40.8	11.4	3.6	0.7	2.56	43	225.2	0.8	19	0.5	25.9	4.81	49.5499
0	0	0	0	0	0	162	30	19.2674	20.3419	12.5358	45.5153	68.5587	40.1243	9.24377	2.97302	1.59316	2.68987	67.2732	220.211	0.952367	19.6265	0.640272	24.2385	4.70861	55.8231
0	0	0	0	0	0	84	25	13.2	15.9	12.5358	45.5153	68.5587	40.1243	9.24377	2.97302	1.59316	2.91	67.2732	220.211	0.952367	19.6265	0.640272	24.2385	4.55	20.2426
0	0	0	0	0	0	0	25	38	24.4	10	77.9	76.4	47.2	12.1	4.1	1.59316	2.68987	67.2732	220.211	0.952367	19.6265	0.640272	24.2385	4.70861	23.4987
0	0	0	0	0	0	79	31	10.1	17.2	7.7	23.6	71	45.8	13.6	4.5	0.6	2.69	43.5	184	0.9	21.07	0.6	22.5	4.67	55.977
0	0	0	0	0	0	156	32	19.2674	20.3419	12.5358	45.5153	68.5587	40.1243	9.24377	2.97302	1.59316	2.68987	67.2732	220.211	0.952367	19.6265	0.640272	24.2385	4.70861	38.6689
0	0	0	0	0	0	98	27	9	15.5	9.7	55.6	71.6	41.2	11	3.4	1.59316	1.96	35.1	173.1	0.952367	19.6265	0.640272	24.2385	4.33	45.7307
0	0	0	0	0	0	70	35	19.2674	20.3419	12.5358	45.5153	68.5587	40.1243	9.24377	2.97302	1.59316	4.72	67.2732	220.211	0.952367	19.6265	0.640272	24.2385	4.73	49.5596
0	0	0	0	0	0	112	35	11	13.1	9.3	45.7	69.5	41.9	10.7	2.8	1	3.8	42	234.9	1.15	20.04	0.6	24.6	4.84	24.2291
0	0	0	0	0	0	126	35	19.2674	20.3419	12.5358	45.5153	68.5587	40.1243	9.24377	2.97302	1.59316	2.68987	67.2732	220.211	0.952367	19.6265	0.640272	24.2385	4.55	51.557
0	0	0	0	0	0	0	36	8.6	13.3	6.8	109	56.3	32.4	8.3	2.5	1.59316	4.35	52.4	355.6	0.952367	19.6265	0.640272	24.2385	4.70861	26.7825
0	0	0	0	0	0	88	36	11.7	18.5	24.8	55.1	70.4	40.4	9	2.6	1.59316	2.73	42.7	215.3	0.76	18.48	0.5	21.2	4.42	49.8465
0	0	0	0	0	0	147	36	19.2674	20.3419	12.5358	45.5153	68.5587	40.1243	9.24377	2.97302	1.59316	2.68987	67.2732	220.211	0.952367	19.6265	0.640272	24.2385	4.70861	48.1626
0	0	0	0	0	0	83	29	17.9	21.8	12.5358	45.5153	68.5587	40.1243	9.24377	2.97302	1.59316	2.27	67.2732	220.211	0.952367	19.6265	0.640272	24.2385	4.52	45.1423
0	0	0	0	0	0	84	29	9.9	17.9	8.2	56.5	74.4	42.1	5.3	2.2	1.59316	2.23	39.3	144.2	0.78	24.33	0.5	24.5	4.86	52.3858
0	0	0	0	0	0	161	29	25.8	27	12.5358	45.5153	68.5587	38.8	9.24377	2.97302	1.59316	2.22	67.2732	192.5	0.952367	19.6265	0.640272	24.2385	4.70861	35.2819
0	0	0	0	0	0	161	29	19.2674	20.3419	12.5358	45.5153	68.5587	40.1243	9.24377	2.97302	1.59316	2.68987	67.2732	220.211	0.952367	19.6265	0.640272	24.2385	4.70861	30.5393
0	0	0	0	0	0	93	30	15.7	16.5	7.3	34.1	67.7	41.9	8.7	2.9	1.9	3.55	37.1	176.9	0.952367	19.6265	0.640272	24.2385	4.43	47.1059
0	0	0	0	0	0	56	28	18	21.8	11.3	43.4	68.3	42	8.8	3.1	0.5	2.31	36.7	172.8	0.952367	19.6265	0.640272	24.2385	4.54	39.361
0	0	0	0	0	0	56	30	15.8	17.1	12.1	48.5	72.2	44.1	11	3.7	1.3	2.39	42.8	257.9	0.85	18.73	0.7	21.3	6.19	33.6046
0	0	0	0	0	0	113	31	14.4	23.3	12.5358	45.5153	68.5587	40.1243	9.24377	2.97302	1.59316	1.66	67.2732	220.211	0.952367	19.6265	0.640272	24.2385	4.72	54.6198
0	0	0	0	0	0	164	31	19.2674	20.3419	12.5358	45.5153	68.5587	40.1243	9.24377	2.97302	1.59316	2.68987	67.2732	220.211	0.952367	19.6265	0.640272	24.2385	4.70861	33.2312
0	0	0	0	0	0	82	27	8.7	17.3	12.5358	45.5153	68.5587	40.1243	9.24377	2.97302	1.59316	1.89	67.2732	220.211	0.952367	19.6265	0.640272	24.2385	4.95	32.2135
0	0	0	0	0	0	127	28	12.3	15.6	11.1	51.4	70.6	45.1	6.9	1.9	1.59316	1.81	43.6	196.4	0.952367	19.6265	0.640272	24.2385	4.70861	50.5482
0	0	0	0	0	0	162	28	19.2674	20.3419	12.5358	45.5153	68.5587	40.1243	9.24377	2.97302	1.59316	2.68987	67.2732	220.211	0.952367	19.6265	0.640272	24.2385	4.70861	36.6417
0	0	0	0	0	0	0	34	15.2	19.4	14.2	52.4	71.7	43.4	14.3	5.2	4.1	2.95	58.8	237.9	1.24	17.1	0.7	28.1	5.31	26.5791
0	0	0	0	0	0	84	34	10	15.8	10.8	51	71.4	41.2	18.4	6.1	1.59316	3.63	46.3	184.7	0.952367	19.6265	0.640272	24.2385	4.64	38.2819
0	0	0	0	0	0	140	34	9.5	15.5	10.8	43.3	64	37.9	14.6	5.2	1.59316	1.87	48	142.8	0.952367	19.6265	0.640272	24.2385	4.61	20.973
0	0	0	0	0	0	163	34	19.2674	20.3419	12.5358	45.5153	68.5587	40.1243	9.24377	2.97302	1.59316	2.68987	67.2732	220.211	0.952367	19.6265	0.640272	24.2385	4.70861	24.0811
0	0	0	0	0	0	84	31	12.1	19	9.6	34.3	67.2	40.4	9	2.2	1.9	2.33	38.8	137.9	1.04	22.37	0.4	24	4.63	50.8099
0	0	0	0	0	0	161	31	19.2674	20.3419	12.5358	45.5153	68.5587	40.1243	9.24377	2.97302	1.59316	2.68987	67.2732	220.211	0.952367	19.6265	0.640272	24.2385	4.70861	35.1936
0	0	0	0	0	0	86	27	9.5	17.6	12.5358	45.5153	68.5587	40.1243	9.24377	2.97302	1.59316	2.35	67.2732	220.211	0.952367	19.6265	0.640272	24.2385	4.13	30.3521
0	0	0	0	0	0	77	25	9.4	15.6	8.4	51	72.5	39.3	4.8	1.7	1.59316	2.38	39.5	265.4	0.952367	19.6265	0.640272	24.2385	4.64	36.5882
0	0	0	0	0	0	154	25	24.5	16.2	12.5358	45.5153	68.5587	34.9	9.24377	2.97302	1.59316	2.59	67.2732	274.6	0.952367	19.6265	0.640272	24.2385	4.70861	22.0178
0	0	0	0	0	0	154	25	19.2674	20.3419	12.5358	45.5153	68.5587	40.1243	9.24377	2.97302	1.59316	2.68987	67.2732	220.211	0.952367	19.6265	0.640272	24.2385	4.70861	29.1087
0	0	0	0	0	0	84	33	11.2	15.5	8.3	32.8	63.7	40.1	8.4	3.1	2	2.4	41.9	184.6	0.952367	19.6265	0.640272	24.2385	4.52	37.144
0	0	0	0	0	0	156	33	19.2674	20.3419	12.5358	45.5153	68.5587	40.1243	9.24377	2.97302	1.59316	2.68987	67.2732	220.211	0.952367	19.6265	0.640272	24.2385	4.70861	22.32
0	0	0	0	0	0	77	29	9.5	12.3	16	35.1	71.1	41.4	11.5	3.8	0.4	2.38	46.1	217.5	0.952367	19.6265	0.640272	24.2385	4.42	53.8883
0	0	0	0	0	0	166	29	19.2674	20.3419	12.5358	45.5153	68.5587	40.1243	9.24377	2.97302	1.59316	2.68987	67.2732	220.211	0.952367	19.6265	0.640272	24.2385	4.70861	20.1202
0	0	0	0	0	1	86	37	13.3	24.1	13.3	51.5	63.7	37.2	6.4	1.8	2.1	2.72	42	154.6	0.95	20.65	0.6	20.6	4.56	55.5669
0	0	0	0	0	0	35	31	9	12.5	13.8	58.7	72.5	46.3	13.2	3.8	1.1	2.83	49.4	238.7	1.02	20.42	0.7	24.8	5.67	39.1887
0	0	0	0	0	0	135	31	10.8	15.3	15.1	39.9	67.1	39	15.8	3.6	0.5	3.52	30.3	201	0.62	13.43	0.5	23.5	4.94	25.7579
0	0	0	0	0	0	135	31	19.2674	20.3419	12.5358	45.5153	68.5587	40.1243	9.24377	2.97302	1.59316	2.68987	67.2732	220.211	0.952367	19.6265	0.640272	24.2385	4.70861	28.7253
0	0	0	0	0	0	86	30	19.2674	20.3419	12.5358	45.5153	68.5587	40.1243	9.24377	2.97302	1.4	2.68987	67.2732	220.211	0.952367	19.6265	0.640272	24.2385	5.12	19.7391
0	0	0	0	0	0	110	30	20.5	23.8	16.7	41.2	62.6	39.5	10.1	3.1	5.1	1.9	37.4	182	0.91	18.65	0.5	27	4.6	44.8979
0	0	0	0	0	0	87	31	9.6	18.4	7.3	47.1	70.1	40.3	8.2	2.9	2.1	3.21	38.5	180.6	0.952367	19.6265	0.640272	24.2385	5.06	55.8043
0	0	0	0	0	0	119	31	10	17.6	5.9	55.9	70.1	37.4	7.6	2	1.59316	3.65	44.5	254.4	1.03	25.18	0.7	22.1	5.1	34.9726
0	0	0	0	0	0	87	33	10	18.4	9.2	40.6	71.2	40.1	7.8	2.3	0.7	3.54	48.4	223.6	0.97	23.61	0.7	28.9	4.53	18.0496
0	0	0	0	0	0	106	33	8.6	17.1	8.7	25.9	67.8	40.6	10.3	3.5	1.3	2.69	44.7	187.7	1.11	22.19	0.7	26.3	4.3	51.1478
0	0	0	0	0	0	106	33	8.6	17.1	8.7	25.9	67.8	40.6	10.3	3.5	1.3	2.69	44.7	187.7	1.11	22.19	0.7	26.3	4.3	34.1605
0	0	0	0	0	0	161	34	19.2674	20.3419	12.5358	45.5153	68.5587	40.1243	9.24377	2.97302	1.59316	2.68987	67.2732	220.211	0.952367	19.6265	0.640272	24.2385	4.70861	19.2335
0	0	0	0	0	0	161	34	19.2674	20.3419	12.5358	45.5153	68.5587	40.1243	9.24377	2.97302	1.59316	2.68987	67.2732	220.211	0.952367	19.6265	0.640272	24.2385	4.70861	26.9365
0	0	0	0	0	0	84	30	12.3	18.9	12.5358	45.5153	68.5587	40.1243	9.24377	2.97302	1.59316	1.8	67.2732	220.211	0.952367	19.6265	0.640272	24.2385	4.87	34.0667
0	0	0	0	0	0	157	30	13.1	20.1	12.5358	45.5153	68.5587	35.7	9.24377	2.97302	1.59316	2.1	67.2732	262.9	0.952367	19.6265	0.640272	24.2385	4.70861	40.4067
0	0	0	0	0	0	157	30	19.2674	20.3419	12.5358	45.5153	68.5587	40.1243	9.24377	2.97302	1.59316	2.68987	67.2732	220.211	0.952367	19.6265	0.640272	24.2385	4.70861	47.3503
0	0	0	0	0	0	86	29	7.3	17.9	12.5358	45.5153	68.5587	40.1243	9.24377	2.97302	1	2.68987	67.2732	220.211	0.952367	19.6265	0.640272	24.2385	4.16	47.9658
0	0	0	0	0	0	108	29	182.7	111.7	14.2	48.6	64.8	36.4	12.5	4.3	7.4	1.29	39.2	181.4	0.96	16.81	0.6	22.2	4.65	47.1656
0	0	0	0	0	0	115	29	85.9	37.6	13.8	44.1	61.7	35.6	14.3	4.3	1.59316	2.68987	67.2732	220.211	0.952367	19.6265	0.640272	24.2385	4.70861	18.5779
0	0	0	0	0	0	126	29	23.1	24.5	8.9	45.1	60.9	34.2	14.6	3.6	1.59316	2.68987	67.2732	220.211	0.952367	19.6265	0.640272	24.2385	4.70861	37.8316
0	0	0	0	0	0	161	30	13.6	18.2	8.7	50.2	62.7	35.1	11.2	3.2	11.5	2.04	33.8	236	1	18.46	0.6	22.3	5.95	55.2165
0	0	0	0	0	0	161	30	19.2674	20.3419	12.5358	45.5153	68.5587	40.1243	9.24377	2.97302	5.7	2.68987	67.2732	220.211	0.952367	19.6265	0.640272	24.2385	4.70861	20.3879
0	0	0	0	0	0	62	31	18	20.2	9	49.8	76.6	41	15.3	3.8	0.4	4.26	57.9	443.7	0.952367	19.6265	0.640272	24.2385	5.08	27.8292
0	0	0	0	0	0	79	31	19.2674	20.3419	12.5358	45.5153	68.5587	40.1243	9.24377	2.97302	1.59316	2.82	54.6	348	1.21	20.48	0.7	23.3	4.99	46.8874
0	1	0	0	0	0	50	31	8.5	13.6	7.7	49.5	72.4	42.3	16.2	5.2	1.9	2.33	44.3	150.6	0.81	17.32	0.5	28.1	5.02	18.3148
0	0	0	0	0	0	85	36	12.3	21	9.8	42.2	68.6	38.3	10.1	3.1	0.6	2.19	39.5	309.7	0.952367	19.6265	0.640272	24.2385	5.1	53.978
0	0	0	0	0	0	100	37	16.1	21.8	7	40.7	69.1	38.2	12.4	4.1	1.9	3.85	39.8	216.5	0.952367	19.6265	0.640272	24.2385	4.39	55.115
0	0	0	0	0	0	89	27	8.5	13.7	10.4	31.2	63.9	40.6	5.8	2.4	0.8	2.11	39.6	239.8	0.952367	19.6265	0.640272	24.2385	4.45	47.6044
0	0	0	0	0	0	100	33	8.9	16.8	12.9	39.1	72.9	44.3	8.4	2.8	0.5	2.16	41.4	232.2	0.952367	19.6265	0.640272	24.2385	4.26	45.1153
0	0	0	0	0	0	159	33	19.2674	20.3419	12.5358	45.5153	68.5587	40.1243	9.24377	2.97302	1.59316	2.68987	67.2732	220.211	0.952367	19.6265	0.640272	24.2385	4.70861	30.8039
0	0	0	0	0	0	87	29	16.9	21.8	9.7	35.5	74.6	42.6	7.2	2.6	2.1	3.11	42.8	187.6	0.92	22.73	0.4	24.6	4.81	51.9957
0	0	0	0	0	0	94	33	8.6	16.3	10	32.8	71	41	13.3	4.1	0.7	2.29	48.1	262.9	0.98	19.98	0.8	23.8	4.66	17.9702
0	0	0	0	0	0	115	33	19.2674	20.3419	12.5358	45.5153	68.5587	40.1243	9.24377	2.97302	1.59316	2.68987	67.2732	220.211	0.952367	19.6265	0.640272	24.2385	4.83	21.3246
0	0	0	1	0	0	121	23	16.8	13.3	6.3	51.7	62.5	36.2	7.6	2.4	1.5	2.01	41.7	140.7	1.09	25.1	0.6	24.3	5.14	21.2877
0	0	0	0	0	0	83	30	21.6	21.6	6.4	38.8	66.5	38.2	6.9	2.4	0.7	2.7	54.7	327.2	1.17	22.42	0.9	26.8	4.5	40.8993
0	0	0	0	0	0	0	30	11.1	13.3	5.1	80.8	63.4	36.6	5.3	2.1	1	2.66	53	218.7	0.952367	19.6265	0.640272	24.2385	4.71	26.4276
0	0	0	0	0	0	84	28	22.6	20.4	12.5358	45.5153	68.5587	40.1243	9.24377	2.97302	1.59316	2.75	67.2732	220.211	0.952367	19.6265	0.640272	24.2385	4.38	52.1454
0	0	0	0	0	0	81	25	15.8	18.9	11.9	37.1	72.9	44.4	10	3.2	0.8	3.26	40.2	231	0.9	19.02	0.6	23.4	4.68	20.7507
0	0	0	0	0	0	154	26	16	17.2	12.5358	45.5153	68.5587	37.7	9.24377	2.97302	1.59316	2.43	67.2732	293.4	0.952367	19.6265	0.640272	24.2385	4.70861	23.1856
0	0	0	0	0	0	154	26	19.2674	20.3419	12.5358	45.5153	68.5587	40.1243	9.24377	2.97302	1.59316	2.68987	67.2732	220.211	0.952367	19.6265	0.640272	24.2385	4.70861	19.9881
0	0	0	0	0	0	116	20	6.4	17.5	11.4	48.4	68.4	39.8	9.2	3.5	2.4	3.25	42.8	233.3	0.75	16	0.6	20.7	4.87	26.2918
0	0	0	0	0	0	93	32	10.5	12.4	15.5	35.6	66.3	41.2	8.4	3	2.1	2.22	34.3	190.8	0.75	14.73	0.6	25.4	4.9	28.3735
0	0	0	0	0	0	154	35	19.2674	20.3419	12.5358	45.5153	68.5587	40.1243	9.24377	2.97302	1.59316	2.68987	67.2732	220.211	0.952367	19.6265	0.640272	24.2385	4.78	47.1826
0	0	0	0	0	0	77	27	8	18	9.6	34.3	71.2	40.6	7.2	2.6	0.5	3.84	40.9	179.6	0.98	19	0.5	23.1	4.71	42.1316
0	0	0	0	0	0	86	25	37.4	29.3	16.7	36	70.9	41.9	7.9	2.7	0.7	3	40.1	244	0.66	16.52	0.7	25.3	4.64	27.2973
0	0	0	0	0	0	113	27	3	15.2	6.7	42.5	64.9	38.3	5.5	1.7	1.59316	2.61	36	188.5	0.952367	19.6265	0.640272	24.2385	4.97	35.5224
0	0	0	0	0	0	104	30	16.7	15.8	14.9	60.9	72.1	42.3	13.3	3.7	1.59316	2.22	41.4	239.2	0.952367	19.6265	0.640272	24.2385	4.87	36.6387
0	0	0	0	0	0	78	25	27	25.1	26.4	51.2	72.9	45	12.7	4.1	1.59316	1.9	45.2	204.3	0.78	18.61	0.6	20.7	5.02	51.893
0	0	0	0	0	0	56	29	14.7	16.2	8.2	52.9	73.3	42.8	10.3	3.3	1.2	2.89	44.1	200.7	0.82	13.88	0.5	25.5	4.85	51.3176
0	0	0	0	0	0	165	29	19.2674	20.3419	12.5358	45.5153	68.5587	40.1243	9.24377	2.97302	1.59316	2.68987	67.2732	220.211	0.952367	19.6265	0.640272	24.2385	4.70861	22.3232
0	0	0	0	0	0	84	36	15.9	16.1	9.5	31.5	67.8	39.1	8.3	3.3	1.59316	3.11	39.9	192.7	0.952367	19.6265	0.640272	24.2385	4.71	56.8397
0	0	0	0	0	0	165	36	19.2674	20.3419	12.5358	45.5153	68.5587	40.1243	9.24377	2.97302	1.59316	2.68987	67.2732	220.211	0.952367	19.6265	0.640272	24.2385	4.70861	39.8056
0	0	0	1	0	0	84	30	61.4	35.8	54.7	46.7	75.6	45.8	9.2	3.3	3.5	2.32	37.2	175.1	0.952367	19.6265	0.640272	24.2385	5.06	19.9427
0	0	0	1	0	0	112	30	45.1	32.7	51.4	52.9	73.3	42.4	7.4	2.5	3.1	2.68987	67.2732	220.211	0.952367	19.6265	0.640272	24.2385	4.70861	39.0753
0	0	0	0	0	0	84	27	9	17.8	7.7	52.5	69.8	39.5	14.8	4.2	1.59316	3.15	46.3	253.7	0.952367	19.6265	0.640272	24.2385	5.52	44.9633
0	0	0	0	0	0	162	27	19.2674	20.3419	12.5358	45.5153	68.5587	40.1243	9.24377	2.97302	1.59316	2.68987	67.2732	220.211	0.952367	19.6265	0.640272	24.2385	4.70861	31.8898
0	0	0	0	0	1	83	33	17.8	16.8	12.1	54.3	68.5	40.6	5.3	2	1.59316	1.8	36.6	161.9	0.68	21.94	0.5	23.9	4.75	55.2539
0	0	0	0	0	0	83	37	18.9	19.7	10.9	46.4	73.2	43.5	8.6	2.6	0.5	2.25	38.5	151	0.81	19.66	0.5	23.5	5.14	46.7665
0	0	0	0	0	0	162	37	19.2674	20.3419	12.5358	45.5153	68.5587	40.1243	9.24377	2.97302	1.59316	2.68987	67.2732	220.211	0.952367	19.6265	0.640272	24.2385	4.70861	42.2751
0	0	0	0	0	0	140	31	21.7	17.4	14.7	45.9	68	41.2	6.8	2.3	1.59316	2.03	40.6	179.5	0.952367	19.6265	0.640272	24.2385	4.35	31.4462
0	0	0	0	0	0	166	31	19.2674	20.3419	12.5358	45.5153	68.5587	40.1243	9.24377	2.97302	1.59316	2.68987	67.2732	220.211	0.952367	19.6265	0.640272	24.2385	4.70861	18.5374
0	0	0	0	0	0	105	36	13.1	17.7	13.5	31.2	66.6	36.6	10.5	3.5	0.8	3.28	32.4	262.9	0.95	23.96	0.7	22.5	3.46	44.047
0	0	0	0	0	0	147	36	12.5	15.3	9.6	31.5	67.2	35.8	9.2	2.5	1.2	2.34	36.5	297.9	1.11	21.83	0.6	20.5	4.55	55.4256
0	0	0	0	0	0	91	27	16.9	16	7	29.4	64.8	42.4	9.6	2.8	0.4	2.82	51.5	193.3	1.07	16.32	0.6	26	5.34	26.4705
0	0	0	0	0	0	88	27	7	16.8	12.5358	45.5153	68.5587	40.1243	9.24377	2.97302	1.59316	1.95	67.2732	220.211	0.952367	19.6265	0.640272	24.2385	4.3	32.78
0	0	0	0	0	0	161	27	19.2674	20.3419	12.5358	45.5153	68.5587	40.1243	9.24377	2.97302	1.59316	2.68987	67.2732	220.211	0.952367	19.6265	0.640272	24.2385	4.70861	56.2356
0	0	0	0	0	0	77	36	8.6	14.4	8.7	47.7	74.7	40.9	18.4	5.2	0.3	3.5	37.5	227.3	1.03	18.29	0.7	28.9	4.53	48.0685
0	0	0	0	0	0	91	24	9.9	14.6	12.5358	45.5153	68.5587	40.1243	9.24377	2.97302	1.59316	2.38	67.2732	220.211	0.952367	19.6265	0.640272	24.2385	4.91	28.2088
0	0	0	0	0	0	162	25	19.2674	20.3419	12.5358	45.5153	68.5587	40.1243	9.24377	2.97302	1.59316	2.68987	67.2732	220.211	0.952367	19.6265	0.640272	24.2385	4.70861	18.6231
0	0	0	0	0	0	80	22	16.3	17.9	12.5358	45.5153	68.5587	40.1243	9.24377	2.97302	1.59316	2.99	67.2732	220.211	0.952367	19.6265	0.640272	24.2385	4.46	24.2266
0	0	0	0	0	0	160	22	19.2674	20.3419	12.5358	45.5153	68.5587	40.1243	9.24377	2.97302	1.59316	2.68987	67.2732	220.211	0.952367	19.6265	0.640272	24.2385	4.70861	51.0224
0	0	0	0	0	0	0	22	12.1	16.2	8.5	80	66.7	36.1	10.8	3.1	3.8	2.68987	67.2732	220.211	0.952367	19.6265	0.640272	24.2385	4.70861	43.8529
0	0	0	0	0	0	84	36	14.8	21.2	16.4	44.5	71.2	36.8	6.2	2.4	1.59316	2.75	44.6	239.7	0.952367	19.6265	0.640272	24.2385	4.76	55.0115
0	0	0	0	0	0	84	26	8.9	18	8.4	40.6	70.4	39.7	7.3	2.3	0.9	2.01	40.4	181.6	0.952367	19.6265	0.640272	24.2385	4.97	41.0019
0	0	0	0	0	0	82	38	8.4	14.8	10.3	43.9	66.8	39.7	21.5	6.1	1.59316	2.92	39.6	193	0.952367	19.6265	0.640272	24.2385	4.48	28.9361
0	0	0	0	0	0	117	29	28.6	27.6	11.4	40.6	65.7	40.3	10	3.2	3.6	2.58	51.4	170.9	0.87	18.67	0.6	27.9	4.16	20.6541
0	0	0	0	0	0	117	34	19.2674	20.3419	12.5358	45.5153	68.5587	40.1243	9.24377	2.97302	1.59316	2.68987	67.2732	220.211	0.952367	19.6265	0.640272	24.2385	4.33	27.2423
0	0	0	0	0	0	167	34	19.2674	20.3419	12.5358	45.5153	68.5587	40.1243	9.24377	2.97302	1.59316	2.68987	67.2732	220.211	0.952367	19.6265	0.640272	24.2385	4.70861	23.0389
0	0	0	0	0	0	84	31	9.9	18.3	17	34.8	70.9	43.2	11.6	4	1.5	3.18	48	253.5	1.08	16.45	0.6	22.1	5.01	56.1949
0	0	0	0	0	0	81	30	10	17.5	10.4	40.5	71.4	43.1	5.6	2.1	1.59316	2.61	46.3	175.5	0.952367	19.6265	0.640272	24.2385	4.43	22.699
0	0	0	0	0	0	165	30	19.2674	20.3419	12.5358	45.5153	68.5587	40.1243	9.24377	2.97302	1.59316	2.68987	67.2732	220.211	0.952367	19.6265	0.640272	24.2385	4.70861	45.3559
0	0	0	0	0	0	84	35	16.5	20.6	7.5	34.7	63.2	34.5	11.8	2.8	1.59316	2.53	45.8	371.4	0.952367	19.6265	0.640272	24.2385	4.53	47.9541
0	0	0	0	0	0	90	26	22.4	17.2	12.5358	45.5153	68.5587	40.1243	9.24377	2.97302	1.59316	3.51	67.2732	220.211	0.952367	19.6265	0.640272	24.2385	4.25	39.094
0	0	0	0	0	0	154	26	19.2674	20.3419	12.5358	45.5153	68.5587	40.1243	9.24377	2.97302	1.59316	2.68987	67.2732	220.211	0.952367	19.6265	0.640272	24.2385	4.70861	30.0103
0	0	0	0	0	0	86	33	9	17.1	6.6	49.9	70.4	38.5	6	2.2	1.59316	3.29	42.6	224.6	1.02	16.83	0.9	24.9	4.9	30.0081
0	0	0	0	0	0	78	35	10.4	14.5	16.5	37.5	70.6	37.8	6.6	2.1	1.59316	2.06	39	261.6	0.952367	19.6265	0.640272	24.2385	5.23	35.9099
0	0	0	0	0	0	156	35	19.2674	20.3419	12.5358	45.5153	68.5587	40.1243	9.24377	2.97302	1.59316	2.68987	5787	220.211	0.952367	19.6265	0.640272	24.2385	4.70861	40.6267
0	0	0	0	0	0	156	35	19.2674	20.3419	12.5358	45.5153	68.5587	40.1243	9.24377	2.97302	1.59316	2.68987	67.2732	220.211	0.952367	19.6265	0.640272	24.2385	4.70861	34.1241
0	0	0	0	0	0	85	28	28.7	31.5	12.5358	45.5153	68.5587	40.1243	9.24377	2.97302	1.59316	2.17	67.2732	220.211	0.952367	19.6265	0.640272	24.2385	4.6	17.9755
0	0	0	0	0	0	89	38	16.8	23	14	44.5	68.6	41.4	10.6	3.8	1.2	3.31	45.3	222	0.952367	19.6265	0.640272	24.2385	5.13	40.5804
0	0	0	0	0	0	87	32	10.5	15.9	5	38.2	68.5	41.2	7	2.5	1	2.52	40.1	237.1	1.03	16.31	0.6	25	4.06	37.7631
0	0	0	0	0	0	79	31	17.3	15.5	20.6	46.3	67.3	40.6	11.6	3.9	1.59316	2.4	36.8	188.5	0.82	18.64	0.6	23.8	4.84	34.1965
0	0	0	0	0	0	119	36	10.3	15.4	12.5358	45.5153	68.5587	40.1243	9.24377	2.97302	1.59316	3.13	67.2732	220.211	0.952367	19.6265	0.640272	24.2385	4.36	46.6548
0	0	0	0	0	0	87	30	14.5	18	8.4	45.2	66.4	39.9	7.4	2.6	2	1.67	35.9	265.6	0.952367	19.6265	0.640272	24.2385	4.97	31.125
0	0	0	0	0	0	161	30	19.2674	20.3419	12.5358	45.5153	68.5587	40.1243	9.24377	2.97302	1.59316	2.68987	67.2732	220.211	0.952367	19.6265	0.640272	24.2385	4.70861	55.4785
0	0	0	0	0	0	87	27	13.3	19.5	10	39.9	68.5	40.1	9.1	3.1	0.6	2.38	45.8	249.3	0.952367	19.6265	0.640272	24.2385	4.92	20.0098
0	0	0	0	0	0	154	27	19.2674	20.3419	12.5358	45.5153	68.5587	40.1243	9.24377	2.97302	1.59316	2.68987	67.2732	220.211	0.952367	19.6265	0.640272	24.2385	4.70861	44.4849
0	0	0	0	0	0	89	25	14.1	19.3	9.3	44.3	71.8	42.3	9.3	3.4	2.9	2.19	35.2	138.5	0.96	20.85	0.5	24.3	4.6	32.5101
0	0	0	0	0	0	84	32	11	16.7	7.6	43.4	74.4	44.7	11.3	3.2	0.6	3.78	39	154.2	0.72	19.43	0.6	21.4	4.69	51.6096
0	0	0	0	0	0	160	32	19.2674	20.3419	12.5358	45.5153	68.5587	40.1243	9.24377	2.97302	1.59316	2.68987	67.2732	220.211	0.952367	19.6265	0.640272	24.2385	4.70861	32.4218
0	0	0	0	0	0	119	27	12.5	21.1	15.2	51.5	71.2	36.5	8	2.7	0.9	2.68987	67.2732	220.211	0.952367	19.6265	0.640272	24.2385	4.70861	27.6572
0	0	0	0	0	0	84	27	20.5	25.7	12.4	47.5	73	42.7	7.4	2.5	1.59316	2.13	31.1	204.2	0.952367	19.6265	0.640272	24.2385	4.4	25.7139
0	0	0	0	0	0	88	31	10.5	13.6	11.6	68.8	69.6	38.4	7.6	2.9	0.8	2.44	40.3	205.1	0.952367	19.6265	0.640272	24.2385	4.83	27.0373
0	0	0	0	0	0	161	31	19.2674	20.3419	12.5358	45.5153	68.5587	40.1243	9.24377	2.97302	1.59316	2.68987	67.2732	220.211	0.952367	19.6265	0.640272	24.2385	4.70861	40.8974
0	0	0	0	0	0	86	26	9.5	19.7	8.2	32.7	71.4	42.3	13	4.4	1.4	3.62	44.3	238.4	0.952367	19.6265	0.640272	24.2385	4.79	23.2799
0	0	0	0	0	0	96	32	28.8	29.9	8.7	44.9	65.6	39	6.1	1.9	1.4	3.36	46.6	267.2	0.952367	19.6265	0.640272	24.2385	5.01	47.0536
0	0	0	0	0	0	161	33	19.2674	20.3419	12.5358	45.5153	68.5587	40.1243	9.24377	2.97302	1.59316	2.68987	67.2732	220.211	0.952367	19.6265	0.640272	24.2385	4.70861	40.1573
0	0	0	0	0	0	74	25	11.1	13	7.4	37.3	63.5	37.7	7.5	2.7	0.7	2.57	41.1	254.3	1.05	15.81	0.6	24.8	4.74	57.1572
0	0	0	0	0	0	161	25	19.2674	20.3419	12.5358	45.5153	68.5587	40.1243	9.24377	2.97302	1.59316	2.68987	67.2732	220.211	0.952367	19.6265	0.640272	24.2385	4.70861	53.3817
0	0	0	0	0	0	99	29	8.9	12.9	9.6	42.2	68.7	39	6.9	2.5	1.2	1.89	37.7	206.3	0.88	15.41	0.5	26	4.63	42.9093
0	0	0	0	0	0	77	26	16.8	18.1	19	68.1	74	44.4	11.4	2.5	2	3.19	50.5	350.2	1.01	27.1	0.8	24.2	4.7	36.7973
0	0	0	0	0	0	166	26	19.2674	20.3419	12.5358	45.5153	68.5587	40.1243	9.24377	2.97302	1.59316	2.68987	67.2732	220.211	0.952367	19.6265	0.640272	24.2385	4.70861	34.0771
0	0	0	0	0	0	134	18	12.8	17.1	18.1	64.7	68.5	39.1	6.3	2.2	2.2	2.67	32.7	230.3	0.89	24.75	0.6	22.6	4.48	31.2948
0	0	0	0	0	0	84	24	3.6	14.1	6.5	48.4	65	39.4	9.2	3.4	0.4	2.73	46.4	155.4	0.8	13.78	0.6	23.9	4.38	44.255
0	0	0	0	0	0	154	24	19.2674	20.3419	12.5358	45.5153	68.5587	40.1243	9.24377	2.97302	1.59316	2.68987	67.2732	220.211	0.952367	19.6265	0.640272	24.2385	4.70861	24.4331
0	0	0	0	0	0	83	32	12	15	12.5358	45.5153	68.5587	40.1243	9.24377	2.97302	1.59316	1.8	67.2732	220.211	0.952367	19.6265	0.640272	24.2385	5.4	42.3629
0	0	0	0	0	0	163	32	19.8	22	12.5358	45.5153	68.5587	35.9	9.24377	2.97302	1.59316	2.35	67.2732	241.7	0.952367	19.6265	0.640272	24.2385	4.70861	29.2412
0	0	0	0	0	0	163	32	19.2674	20.3419	12.5358	45.5153	68.5587	40.1243	9.24377	2.97302	1.59316	2.68987	67.2732	220.211	0.952367	19.6265	0.640272	24.2385	4.70861	33.7964
0	0	0	0	0	0	90	28	12	13.4	9.1	49.1	65.2	39.7	8.4	2.3	0.3	2.91	48.7	267.5	0.952367	19.6265	0.640272	24.2385	4.39	31.9793
0	0	0	0	0	0	151	28	19.2674	20.3419	12.5358	45.5153	68.5587	40.1243	9.24377	2.97302	1.59316	2.68987	67.2732	220.211	0.952367	19.6265	0.640272	24.2385	4.70861	20.6477
0	0	0	0	0	0	49	37	10.1	14	9.2	35.6	66.9	39.3	6.8	3	2.8	2.26	41.1	227.2	0.8	16.52	0.5	26.8	5.2	51.9931
0	0	0	0	0	0	121	37	12.7	16.8	8.8	34.3	63.1	34.5	6.2	2.4	0.7	2.08	36.2	205	0.85	16.95	0.7	29.6	5.05	52.2593
0	0	0	0	0	0	56	29	10	16.4	9.9	37.5	70	43.3	15.7	4.8	1.7	2.33	34.1	234.9	0.952367	19.6265	0.640272	24.2385	4.64	40.6026
0	0	0	0	0	0	155	29	19.2674	20.3419	12.5358	45.5153	68.5587	40.1243	9.24377	2.97302	1.59316	2.68987	67.2732	220.211	0.952367	19.6265	0.640272	24.2385	4.70861	19.3579
0	0	0	0	0	0	63	30	11.5	17	12.5358	45.5153	68.5587	40.1243	9.24377	2.97302	1.59316	3.06	67.2732	220.211	0.952367	19.6265	0.640272	24.2385	4.47	48.088
0	0	0	0	0	0	112	23	19.1	26.8	7.1	42.5	67.6	42	7.2	2.4	1.59316	2.7	47.8	173.6	0.952367	19.6265	0.640272	24.2385	4.42	49.0023
0	0	0	0	0	0	91	32	6.3	14.5	12.5358	45.5153	68.5587	40.1243	9.24377	2.97302	1.59316	3.38	67.2732	220.211	0.952367	19.6265	0.640272	24.2385	4.71	51.6798
0	0	0	0	0	0	96	32	20	24.4	9.5	63.4	72.5	42	5.1	2	0.4	3.7	43.3	142.3	1.03	23.8	0.7	22.2	4.73	50.623
0	0	0	0	0	0	91	28	62	30.5	10.6	35.8	66.8	40.6	8.5	3.2	1.3	2.89	40.8	272.9	0.97	16.09	0.6	23	4.38	46.2861
0	0	0	0	0	0	163	28	19.2674	20.3419	12.5358	45.5153	68.5587	40.1243	9.24377	2.97302	1.59316	2.68987	67.2732	220.211	0.952367	19.6265	0.640272	24.2385	4.70861	55.1297
0	0	0	0	0	0	86	29	10.7	17	12.5358	45.5153	68.5587	40.1243	9.24377	2.97302	1.59316	2.86	67.2732	220.211	0.952367	19.6265	0.640272	24.2385	4.97	54.8464
0	0	0	0	0	0	162	29	19.2674	20.3419	12.5358	45.5153	68.5587	40.1243	9.24377	2.97302	1.59316	2.68987	67.2732	220.211	0.952367	19.6265	0.640272	24.2385	4.70861	36.996
0	0	0	0	0	0	83	30	16.8	20.1	19.2	44.2	75.6	42.3	6.3	2	1.59316	2.35	41.4	312.4	0.952367	19.6265	0.640272	24.2385	4.54	43.123
0	0	0	0	0	0	154	26	17	18.7	6.9	48.8	62.4	36.8	6.7	2.6	0.2	2.05	37.7	253.2	1.17	20.24	0.6	22	4.59	30.0633
0	0	0	0	0	0	93	29	14.5	17.6	8.7	50	68.7	43.7	6.9	2.3	2.8	2.28	40.2	151	0.79	18.46	0.5	23.5	4.49	51.8621
0	0	0	0	0	0	81	26	13.4	12.8	10.9	34.4	69.8	44.7	9.9	3.1	1.1	2.8	41.5	242.1	0.82	14.56	0.5	20	5.11	22.7426
0	0	0	0	0	0	86	38	14.2	17.5	10.9	36.8	62.2	38.2	10	3.3	1.9	2.75	42.5	297.5	0.93	16.21	0.6	25.6	4.58	20.5002
0	0	0	0	0	0	167	38	19.2674	20.3419	12.5358	45.5153	68.5587	40.1243	9.24377	2.97302	1.59316	2.68987	67.2732	220.211	0.952367	19.6265	0.640272	24.2385	4.70861	44.2055
0	0	0	0	0	0	87	25	13.8	19.2	12.8	29.2	67.9	41.4	6.4	2.5	1.2	2.77	40.3	227.5	0.952367	19.6265	0.640272	24.2385	4.71	19.7225
0	0	0	0	0	0	86	25	37.5	35.3	25.7	36.8	77.3	49.8	20.9	5.9	1.4	3.84	48.2	207.2	0.87	17.11	0.6	25.8	4.70861	46.428
0	0	0	0	0	0	154	41	33.5	32.5	15.3	51.7	62.4	34.2	9.6	2.7	2	2.68987	67.2732	220.211	0.952367	19.6265	0.640272	24.2385	4.53	38.2893
0	0	0	0	0	0	86	27	12.3	16.7	12.5358	45.5153	68.5587	40.1243	9.24377	2.97302	1.59316	1.95	67.2732	220.211	0.952367	19.6265	0.640272	24.2385	4.56	57.1647
0	0	0	0	0	0	84	27	17	20	11.7	47.2	68.6	42.1	8.2	3.2	2	2.51	45.7	197.3	0.952367	19.6265	0.640272	24.2385	4.85	39.0531
0	0	0	0	0	0	133	29	14.7	16.7	5.4	43	71.1	43.6	8.3	2.9	2.8	3.77	53.6	277.2	0.952367	19.6265	0.640272	24.2385	4.39	45.7993
0	0	0	0	0	0	49	29	20	17.2	12.5358	45.5153	68.5587	40.1243	9.24377	2.97302	1.59316	3.43	67.2732	220.211	0.952367	19.6265	0.640272	24.2385	4.67	57.6889
0	0	0	0	0	0	160	29	19.2674	20.3419	12.5358	45.5153	68.5587	40.1243	9.24377	2.97302	1.59316	2.68987	67.2732	220.211	0.952367	19.6265	0.640272	24.2385	4.70861	42.11
0	0	0	0	0	0	85	28	11	15.4	9.5	37	70.9	42.1	15.8	4.8	0.8	2.74	47.9	221	0.99	16.8	0.7	26	5.08	34.7117
0	0	0	0	0	0	107	32	20.8	25	10.3	75.1	64.6	40.5	19.6	6.2	1.59316	2.89	34.3	152.5	0.952367	19.6265	0.640272	24.2385	4.70861	23.0347
0	0	0	0	0	0	136	32	19.2674	20.3419	12.5358	45.5153	68.5587	40.1243	9.24377	2.97302	1.59316	2.68987	67.2732	220.211	0.952367	19.6265	0.640272	24.2385	4.47	57.7033
0	0	0	0	0	0	83	27	9.2	23	10.7	46.5	71.9	44.6	8.6	3.1	2.1	2.74	45.2	186.4	0.78	21.12	0.6	20.6	5.14	42.6725
0	0	0	0	0	0	89	25	21.4	21.8	19.2	36.1	72.2	40.2	9	2.9	2.2	2.48	41.9	197	0.78	19.08	0.6	25	4.43	19.6357
0	0	0	0	0	0	84	37	8.5	13.4	12.5358	45.5153	68.5587	40.1243	9.24377	2.97302	1.59316	2.84	67.2732	220.211	0.952367	19.6265	0.640272	24.2385	5.14	25.2191
0	0	0	0	0	0	161	37	19.2674	20.3419	12.5358	45.5153	68.5587	40.1243	9.24377	2.97302	1.59316	2.68987	67.2732	220.211	0.952367	19.6265	0.640272	24.2385	4.70861	19.3316
0	0	0	0	0	0	84	29	16.2	20.6	21.5	37	68.3	41.6	10.5	3.5	1.59316	2.36	37.6	205.6	0.952367	19.6265	0.640272	24.2385	4.44	50.1011
0	0	0	0	0	0	161	30	19.2674	20.3419	12.5358	45.5153	68.5587	40.1243	9.24377	2.97302	1.59316	2.68987	67.2732	220.211	0.952367	19.6265	0.640272	24.2385	4.70861	38.049
0	0	0	0	0	0	85	31	16.4	20.7	11.7	47.3	80.1	44	8.2	2.5	0.6	2.97	44.5	220.1	0.73	21.69	0.5	20.3	4.21	24.1054
0	0	0	0	0	0	161	31	19.2674	20.3419	12.5358	45.5153	68.5587	40.1243	9.24377	2.97302	1.59316	2.68987	67.2732	220.211	0.952367	19.6265	0.640272	24.2385	4.70861	36.5498
0	0	0	0	0	0	85	29	15.1	19.9	16.7	37.7	68.9	41.9	6.3	2.2	2.3	2.52	35.8	164	0.952367	19.6265	0.640272	24.2385	4.48	52.1149
0	0	0	0	0	0	163	29	19.2674	20.3419	12.5358	45.5153	68.5587	40.1243	9.24377	2.97302	1.59316	2.68987	67.2732	220.211	0.952367	19.6265	0.640272	24.2385	4.70861	23.4976
0	0	0	0	0	0	89	32	19.2674	20.3419	12.5358	45.5153	68.5587	40.1243	9.24377	2.97302	1.59316	2.68987	67.2732	220.211	0.952367	19.6265	0.640272	24.2385	4.86	30.1105
0	0	0	0	0	0	94	24	8.5	13.5	8	37	67	42.3	18.6	5.7	1.2	2.59	35.7	222.4	0.8	12.4	0.7	29.3	4.91	35.2763
0	0	0	0	0	0	70	34	12.4	15.5	7.2	39.2	69	43.6	14.5	3.7	0.9	2.58	42.7	216.8	0.9	17.82	0.9	23.2	5.1	49.8226
0	0	0	0	0	0	87	33	32.3	23.5	12.5358	45.5153	68.5587	40.1243	9.24377	2.97302	1.59316	2.31	67.2732	220.211	0.952367	19.6265	0.640272	24.2385	4.64	18.9548
0	0	0	0	0	0	84	29	12.4	17.5	12.5358	45.5153	68.5587	40.1243	9.24377	2.97302	1.59316	2.14	67.2732	220.211	0.952367	19.6265	0.640272	24.2385	4.75	45.2755
0	0	0	0	0	0	93	28	22.2	19.6	21.2	47.2	69.8	38.2	8.8	2.7	0.9	4.77	74.3	358.8	0.952367	1.45	0.8	20.7	4.48	21.2349
0	0	0	0	0	0	86	31	53.5	36.6	19.2	44.1	70.7	42.1	9.2	3	1.2	2.87	44.4	236.7	1	16.46	0.6	20	4.81	29.7256
0	0	0	0	0	0	88	33	4.4	14.8	4.5	36.1	64.3	38.6	4.9	2	2.2	3	43.8	166.6	0.952367	19.6265	0.640272	24.2385	5.19	46.9442
0	0	0	0	0	0	84	33	10.3	17.4	12.5358	45.5153	68.5587	40.1243	9.24377	2.97302	1.59316	3.03	67.2732	220.211	0.952367	19.6265	0.640272	24.2385	5.18	41.7291
0	0	0	0	0	0	90	30	16	20.4	6	47	64.2	39.1	8.8	3.3	0.7	2.4	34.7	196.4	1.09	14.02	0.6	27.2	4.49	18.4874
0	0	0	0	0	0	161	30	19.2674	20.3419	12.5358	45.5153	68.5587	40.1243	9.24377	2.97302	1.59316	2.68987	67.2732	220.211	0.952367	19.6265	0.640272	24.2385	4.70861	35.651
0	0	0	0	0	0	88	32	13.1	18.7	13.8	60.3	71.5	42.4	6.4	2.3	0.9	3.47	34.9	233.2	0.95	21.15	0.6	21.3	4.47	34.8948
0	0	0	0	0	0	161	32	19.2674	20.3419	12.5358	45.5153	68.5587	40.1243	9.24377	2.97302	1.59316	2.68987	67.2732	220.211	0.952367	19.6265	0.640272	24.2385	4.70861	33.3251
0	0	0	0	0	0	126	25	41.3	27.1	10.5	47	65.9	37.9	5	1.5	2	2.82	33.2	165.8	0.952367	19.6265	0.640272	24.2385	5.08	39.7657
0	0	0	0	0	0	125	25	19.2674	20.3419	12.5358	45.5153	68.5587	40.1243	9.24377	2.97302	1.59316	1.49	35.1	105.9	0.952367	19.6265	0.640272	24.2385	4.70861	35.4331
0	0	0	0	0	0	163	25	19.2674	20.3419	12.5358	45.5153	68.5587	40.1243	9.24377	2.97302	1.59316	2.68987	67.2732	220.211	0.952367	19.6265	0.640272	24.2385	4.70861	46.9004
0	0	0	0	0	0	81	31	19.8	23.5	8.3	34.3	71.9	44.2	12.1	4	0.4	2.21	34.4	217.3	0.952367	19.6265	0.640272	24.2385	4.76	51.8501
0	0	0	0	0	0	161	31	19.2674	20.3419	12.5358	45.5153	68.5587	40.1243	9.24377	2.97302	1.59316	2.68987	67.2732	220.211	0.952367	19.6265	0.640272	24.2385	4.70861	38.7402
0	0	0	0	0	0	85	19	43.4	24.6	11.2	42.7	71.5	41.1	13.2	5	1.6	2.9	54.2	262.7	0.952367	19.6265	0.640272	24.2385	4.86	57.5888
0	0	0	0	0	0	91	32	24.2	26.4	37.6	42.8	65.7	40.8	9.6	2.4	1.59316	1.86	43.1	235.6	0.99	21.95	0.6	20.8	4.99	22.8068
0	0	0	0	0	0	90	24	17.6	23	17.1	57.3	67.8	41.6	6.1	2.2	2.4	2.08	36.1	180	0.952367	19.6265	0.640272	24.2385	4.42	44.4838
0	0	0	0	0	0	75	26	12	18.7	11.5	41.5	70.1	40.9	4.8	2	0.9	2.11	50.6	203.4	1.09	27.46	0.6	25.3	4.48	53.0377
0	0	0	0	0	0	77	31	15.2	18.5	20.3	41.8	73.1	42	10.5	3.3	0.9	2.11	37.5	305.2	0.68	16.11	0.5	23.8	4.31	39.0141
0	0	0	0	0	0	81	32	10.4	15.8	9.7	43.5	71.7	43.4	17.2	5.2	1.59316	3.71	41.8	242.3	0.952367	19.6265	0.640272	24.2385	5.28	26.5366
0	0	0	0	0	0	90	36	24.8	18	13.9	77.2	72.6	41.3	8.7	3.1	1.59316	2.34	38	265.8	0.952367	19.6265	0.640272	24.2385	4.72	31.7638
0	0	0	0	0	0	84	30	11.3	14	12.5358	45.5153	68.5587	40.1243	9.24377	2.97302	1.59316	2.59	67.2732	220.211	0.952367	19.6265	0.640272	24.2385	5.14	52.4598
0	0	0	0	0	0	49	36	29.3	31.1	17.7	56.9	67.3	41.8	10.7	3.9	1	3.65	37.9	174.3	0.93	18.34	0.5	20.9	4.78	37.5082
0	0	0	0	0	0	86	30	11.5	16.1	9.1	33.1	73.7	44.7	7	2.6	0.6	2.57	35	211.8	0.952367	19.6265	0.640272	24.2385	4.91	51.8272
0	0	0	0	0	0	161	30	19.2674	20.3419	12.5358	45.5153	68.5587	40.1243	9.24377	2.97302	1.59316	2.68987	67.2732	220.211	0.952367	19.6265	0.640272	24.2385	4.70861	36.0662
0	0	0	0	0	0	161	30	11.3	14.9	9	38.2	69.5	36.4	6.8	2.7	1.9	2.68	34.9	197.1	0.952367	19.6265	0.640272	24.2385	4.70861	51.2479
0	0	0	0	0	0	86	27	10.2	13.8	13.1	38.8	68.3	38.6	7.2	2	0.5	1.97	46.4	194.6	0.91	21.58	0.8	25.1	4.42	24.6637
0	0	0	0	0	0	84	30	19.2674	20.3419	12.5358	45.5153	68.5587	40.1243	9.24377	2.97302	1.59316	2.68987	67.2732	220.211	0.952367	19.6265	0.640272	24.2385	4.70861	50.7085
0	0	0	0	0	0	91	30	16.1	20.6	17.4	45.7	66.2	36	7.6	2.5	0.8	2.03	42.9	184.7	1	19.93	0.7	19.9	4.45	37.3554
0	0	0	0	0	0	154	30	19.2674	20.3419	12.5358	45.5153	68.5587	40.1243	9.24377	2.97302	1.59316	2.68987	67.2732	220.211	0.952367	19.6265	0.640272	24.2385	4.70861	42.8742
0	0	0	0	0	0	112	29	16.9	20.7	9.9	35.1	71	40.3	4.9	2	1.7	3.14	41.5	212.1	0.77	17.67	0.7	21.3	5.01	17.7924
0	0	0	0	0	0	77	26	53.7	37.7	29.9	36.2	73.8	42.8	8.4	3	1.6	2.97	46.8	207.8	0.96	18.13	0.6	27.3	4.69	26.1026
0	0	0	0	0	0	83	29	11.1	12.5	12.5358	45.5153	68.5587	40.1243	9.24377	2.97302	1.59316	2.15	67.2732	220.211	0.952367	19.6265	0.640272	24.2385	4.58	27.6214
0	0	0	0	0	0	115	33	26.8	21.2	15.6	41.5	66.7	38.8	7.9	2.9	1.59316	2.72	50.9	235.4	0.952367	19.6265	0.640272	24.2385	4.85	18.7114
0	0	0	0	0	0	80	28	25.1	18.2	15.6	48.1	71.3	41	5.9	2.2	1.59316	3.31	40.4	235.7	0.952367	19.6265	0.640272	24.2385	4.63	34.6251
0	0	0	0	0	0	157	28	19.2674	20.3419	12.5358	45.5153	68.5587	40.1243	9.24377	2.97302	1.59316	2.68987	67.2732	220.211	0.952367	19.6265	0.640272	24.2385	4.70861	51.4457
0	0	0	0	0	0	78	29	14	18.7	12.3	41.8	71.9	44.4	11.2	3	1.59316	2.21	46.5	187.8	0.71	17.75	0.7	26.2	4.75	23.2608
0	0	0	0	0	0	91	28	19.9	17	12.5358	45.5153	68.5587	40.1243	9.24377	2.97302	1.59316	1.79	67.2732	220.211	0.952367	19.6265	0.640272	24.2385	4.65	54.8712
0	0	0	0	0	0	90	34	11.9	14.5	10.5	34.4	63	40.5	7.3	2.5	1.9	3.5	47.7	214.8	0.97	27.17	0.6	23.1	4.44	26.904
0	0	0	0	0	0	131	36	10.4	14.1	7.5	38.9	62	36.5	6.1	2	0.8	2.16	35.2	240.7	0.87	15.82	0.6	25.7	4.54	56.6008
0	0	0	0	0	0	159	36	19.2674	20.3419	12.5358	45.5153	68.5587	40.1243	9.24377	2.97302	1.59316	2.68987	67.2732	220.211	0.952367	19.6265	0.640272	24.2385	4.70861	49.665
0	0	0	0	0	0	113	33	15	20.2	10.2	40.5	66.7	39.2	9.8	3	0.5	2.89	37.1	182.2	0.952367	19.6265	0.640272	24.2385	4.6	32.5579
0	0	0	0	0	0	70	30	15.2	14.4	9.9	47.6	68.8	42.2	6.8	1.6	4.4	1.9	34.5	186.7	0.952367	19.6265	0.640272	24.2385	5.08	28.5542
0	0	0	0	0	0	84	31	7.6	16.7	11.8	31.3	70	46.7	22.8	6.9	0.5	2.67	38.8	130	0.97	17.44	0.4	30	4.9	32.8256
0	0	0	0	0	0	79	25	16.4	14.3	13.8	48.9	73.9	44.5	19.4	5.7	0.6	1.95	41	156.3	0.6	12.87	0.5	25.5	4.97	53.9305
0	0	0	0	0	0	165	25	19.2674	20.3419	12.5358	45.5153	68.5587	40.1243	9.24377	2.97302	1.59316	2.68987	67.2732	220.211	0.952367	19.6265	0.640272	24.2385	4.70861	31.2998
0	0	0	0	0	0	77	38	22.1	16.3	12.5358	45.5153	68.5587	40.1243	9.24377	2.97302	1.59316	3.31	67.2732	220.211	0.952367	19.6265	0.640272	24.2385	4.16	49.2047
0	0	0	0	0	0	89	29	13.7	15.4	12.3	33.7	65.6	41.2	13.7	5	1	2.59	41	176.2	0.952367	19.6265	0.640272	24.2385	4.73	23.8765
0	0	0	0	0	0	86	33	9.6	15.8	12.5358	45.5153	68.5587	40.1243	9.24377	2.97302	1.59316	2.4	67.2732	220.211	0.952367	19.6265	0.640272	24.2385	4.32	28.058
0	0	0	0	0	0	165	33	19.2674	20.3419	12.5358	45.5153	68.5587	40.1243	9.24377	2.97302	1.59316	2.68987	67.2732	220.211	0.952367	19.6265	0.640272	24.2385	4.70861	55.3245
0	0	0	0	0	0	104	33	19.2674	20.3419	12.5358	45.5153	68.5587	40.1243	9.24377	2.97302	1.59316	2.68987	67.2732	220.211	0.952367	19.6265	0.640272	24.2385	4.65	25.6976
0	0	0	0	0	0	83	26	26.7	22.9	12.5358	45.5153	68.5587	40.1243	9.24377	2.97302	1.59316	2.87	67.2732	220.211	0.952367	19.6265	0.640272	24.2385	4.63	32.9332
0	0	0	0	0	0	149	27	19.2674	20.3419	12.5358	45.5153	68.5587	40.1243	9.24377	2.97302	1.59316	2.68987	67.2732	220.211	0.952367	19.6265	0.640272	24.2385	4.70861	39.0334
0	0	0	0	0	0	112	26	56.1	31.3	12.5358	45.5153	68.5587	40.1243	9.24377	2.97302	1.59316	2.46	67.2732	220.211	0.952367	19.6265	0.640272	24.2385	4.5	45.7695
0	0	0	0	0	0	87	26	44.9	37.7	14.6	37	63.2	42.6	8.2	3	5.8	3.69	48.6	213.6	1.05	20.17	0.6	26.3	4.86	57.912
0	0	0	0	0	0	123	26	42	26.5	12.5358	45.5153	68.5587	40.1243	9.24377	2.97302	1.59316	2.68987	67.2732	220.211	0.952367	19.6265	0.640272	24.2385	4.70861	50.785
0	0	0	0	0	0	104	30	14.5	25	26	62	69.3	38.2	5.4	2	1.2	1.81	49.3	254.2	1.6	26.28	0.6	27.9	5.14	25.3167
0	0	0	0	0	0	93	39	23.2	21.5	12.5358	45.5153	68.5587	40.1243	9.24377	2.97302	1.59316	2.95	67.2732	220.211	0.952367	19.6265	0.640272	24.2385	4.6	41.7051
0	0	0	0	0	0	35	30	11.8	17	10.1	33.5	72	43.7	16.7	5.9	1.7	1.84	38.1	242.9	0.81	18.55	0.6	20	4.72	22.8848
0	0	0	0	0	0	162	30	19.2674	20.3419	12.5358	45.5153	68.5587	40.1243	9.24377	2.97302	1.59316	2.68987	67.2732	220.211	0.952367	19.6265	0.640272	24.2385	4.70861	44.3287
0	0	0	0	0	0	79	30	28.3	25.4	14.7	38.7	71.2	46.7	7.4	3.2	1.59316	2.42	37.8	177.8	0.952367	19.6265	0.640272	24.2385	4.25	44.8037
0	0	0	0	0	0	164	31	19.2674	20.3419	12.5358	45.5153	68.5587	40.1243	9.24377	2.97302	1.59316	2.68987	67.2732	220.211	0.952367	19.6265	0.640272	24.2385	4.70861	23.3775
0	0	0	0	0	0	75	29	18.1	22.6	21.2	11.6	74.4	43.5	7	2.5	0.6	2.1	36.4	269.5	0.952367	19.6265	0.640272	24.2385	4.61	39.3087
0	0	0	0	0	0	166	30	19.2674	20.3419	12.5358	45.5153	68.5587	40.1243	9.24377	2.97302	1.59316	2.68987	67.2732	220.211	0.952367	19.6265	0.640272	24.2385	4.70861	20.0451
0	0	0	0	0	0	142	26	20	18.7	4.9	40.6	61.5	35.1	4.3	1.2	5.5	3.72	38.8	280.9	0.88	17.36	0.7	22	4.44	29.5773
0	0	0	0	0	0	74	26	12.1	14.5	10.1	33.3	65.5	40.8	9.3	2.8	1.59316	2.28	44.1	117.6	0.952367	19.6265	0.640272	24.2385	4.49	19.7927
0	0	0	0	0	0	165	27	19.2674	20.3419	12.5358	45.5153	68.5587	40.1243	9.24377	2.97302	1.59316	2.68987	67.2732	220.211	0.952367	19.6265	0.640272	24.2385	4.70861	25.1873
0	0	0	0	0	0	83	27	10.7	13.6	14.5	48	71.8	43.1	13	4	0.5	2.37	43.3	237.1	0.84	18.95	0.6	21.5	4.94	46.3896
0	0	0	0	0	0	84	29	38.1	29.5	16.6	42.9	67.8	40.8	6.5	1.9	0.6	2.53	46.3	298.5	0.952367	19.6265	0.640272	24.2385	4.18	40.4714
0	0	0	0	0	0	155	29	19.2674	20.3419	12.5358	45.5153	68.5587	40.1243	9.24377	2.97302	1.59316	2.68987	67.2732	220.211	0.952367	19.6265	0.640272	24.2385	4.70861	52.3687
0	0	0	0	0	0	83	31	10.2	16.8	10.7	45.9	74.1	48.4	21.2	5.8	1.59316	2.83	36.3	223.4	0.952367	19.6265	0.640272	24.2385	5.02	52.1802
0	0	0	0	0	0	86	30	6.6	19.1	10.6	38.2	72.7	42.9	23.2	6.5	1.59316	4.42	37.8	221.7	0.952367	19.6265	0.640272	24.2385	4.25	27.6711
0	0	0	0	0	0	112	30	19.2674	20.3419	12.5358	45.5153	68.5587	40.1243	9.24377	2.97302	1.59316	2.68987	67.2732	220.211	0.952367	19.6265	0.640272	24.2385	4.70861	49.2897
0	0	0	0	0	0	143	30	19.2674	20.3419	12.5358	45.5153	68.5587	40.1243	9.24377	2.97302	1.59316	2.68987	67.2732	220.211	0.952367	19.6265	0.640272	24.2385	4.70861	26.036
0	0	0	0	0	0	157	30	19.2674	20.3419	12.5358	45.5153	68.5587	40.1243	9.24377	2.97302	1.59316	2.68987	67.2732	220.211	0.952367	19.6265	0.640272	24.2385	4.70861	18.9397
0	0	0	0	0	0	85	36	9	14.3	9.6	36.2	71.7	42.2	14.9	5.9	1.59316	3.36	55.6	288.9	0.952367	19.6265	0.640272	24.2385	4.88	43.8777
0	0	0	0	0	0	49	31	11	18	13.1	50.9	69.3	40.2	12.7	3.8	1.1	3.96	50.4	188.9	0.94	16.47	0.8	27.3	4.42	41.6792
0	0	0	0	0	0	154	31	19.2674	20.3419	12.5358	45.5153	68.5587	40.1243	9.24377	2.97302	1.59316	2.68987	67.2732	220.211	0.952367	19.6265	0.640272	24.2385	4.70861	45.8665
0	0	0	0	0	0	91	23	14.6	19.2	12.1	47.6	75.7	45	7.1	2.7	2.4	2.8	48.3	159.4	0.94	13.97	0.5	22.2	5.41	56.2416
0	0	0	0	0	0	119	23	58.1	33.4	13	34	67.7	40.2	4.5	1.8	1.3	2.54	37.9	148.4	1.04	13.59	0.5	22.3	4.48	29.5814
0	0	0	0	0	0	57	28	53.8	34	22.6	49.4	67.9	44	9	3	2.3	1.9	38.3	126.7	1	18.41	0.6	26.3	4.77	43.3792
0	0	0	0	0	0	158	28	19.2674	20.3419	12.5358	45.5153	68.5587	40.1243	9.24377	2.97302	1.59316	2.68987	67.2732	220.211	0.952367	19.6265	0.640272	24.2385	4.70861	28.0784
0	0	0	0	0	0	77	23	38	29.6	22.3	37.8	69.4	41.6	6.3	2.1	1.59316	3.57	39.9	431	0.952367	19.6265	0.640272	24.2385	4.37	27.4416
0	0	0	0	0	0	112	29	18.9	18.4	12.5358	45.5153	68.5587	40.1243	9.24377	2.97302	1	2.68987	67.2732	220.211	0.952367	19.6265	0.640272	24.2385	4.62	52.4116
0	0	0	0	0	0	157	29	19.2674	20.3419	12.5358	45.5153	68.5587	40.1243	9.24377	2.97302	1.59316	2.68987	67.2732	220.211	0.952367	19.6265	0.640272	24.2385	4.70861	23.8189
0	0	0	0	0	0	84	29	10.1	13.3	8.1	39.8	71.1	40	6.9	2.9	1.4	2.44	47.1	196.7	0.952367	19.6265	0.640272	24.2385	4.95	37.5394
0	0	0	0	0	0	86	25	13	17	9.7	31.4	66.8	41.1	9.5	3.9	1.59316	2.62	46	204.4	0.952367	19.6265	0.640272	24.2385	4.43	17.8505
0	0	0	0	0	0	82	28	12.1	16.9	13	33.8	67.5	40.2	7.7	3	2.1	2.04	29.5	193.9	0.66	15.82	0.5	19.9	4.67	29.7193
0	0	0	0	0	0	96	31	8.4	10.3	6.2	40	62.7	38.2	5.7	2.3	1.2	4.59	56	297.5	0.952367	19.6265	0.640272	24.2385	5.33	21.418
0	0	0	0	0	0	114	28	26.2	44.8	13.8	46.3	72.1	40.3	8.5	3.2	2	2.21	41.8	306.9	1.09	14.65	0.6	26.5	4.38	26.7813
0	0	0	0	0	0	79	29	8.7	18.6	9.2	30.6	68.5	40.6	10.6	3.8	1.59316	3.37	42.5	251.4	0.952367	19.6265	0.640272	24.2385	4.97	51.7207
0	0	0	0	0	0	162	29	19.2674	20.3419	12.5358	45.5153	68.5587	40.1243	9.24377	2.97302	1.59316	2.68987	67.2732	220.211	0.952367	19.6265	0.640272	24.2385	4.70861	46.5676
0	0	0	0	0	0	91	32	16.4	11.8	9.4	35.6	64.6	41.1	6	2.3	1.8	2.56	33.4	119.2	0.66	14.38	0.5	23.2	4.79	23.5375
0	0	0	0	0	0	87	32	11.4	19.8	8.3	45.8	72.3	42.1	3.4	1.4	1.5	2.93	39.4	215.6	0.91	25.35	0.5	23.7	5.41	43.6239
0	0	0	0	0	0	152	32	19.2674	20.3419	12.5358	45.5153	68.5587	40.1243	9.24377	2.97302	1.59316	2.68987	67.2732	220.211	0.952367	19.6265	0.640272	24.2385	4.70861	56.3458
0	0	0	0	0	0	84	40	12.8	16.3	12.5358	45.5153	68.5587	40.1243	9.24377	2.97302	1.59316	2.7	67.2732	220.211	0.952367	19.6265	0.640272	24.2385	4.7	34.4021
0	0	0	0	0	0	78	29	13.9	18.9	9.6	40.9	71.5	40	8.8	2.8	0.3	3.25	43.6	274.7	1.05	16.3	0.6	25.6	4.65	42.5489
0	0	0	0	0	0	90	30	10.9	16	11.6	32.7	67.3	43.2	11	3.2	0.6	2.22	47.1	197.3	0.81	15.85	0.6	23.7	4.45	27.6307
0	0	0	0	0	0	161	30	19.2674	20.3419	12.5358	45.5153	68.5587	40.1243	9.24377	2.97302	1.59316	2.68987	67.2732	220.211	0.952367	19.6265	0.640272	24.2385	4.70861	18.1364
0	0	0	0	0	0	111	39	19.2674	20.3419	12.5358	45.5153	68.5587	40.1243	9.24377	2.97302	1.59316	3.39	36.7	343.2	0.84	23.9	0.8	20.7	4.79	25.0086
0	0	0	0	0	0	154	39	19.2674	20.3419	12.5358	45.5153	68.5587	40.1243	9.24377	2.97302	1.59316	3.37	37.5	327.7	0.93	21.72	0.8	21.7	4.79	49.9198
0	0	0	0	0	0	157	39	19.2674	20.3419	12.5358	45.5153	68.5587	40.1243	9.24377	2.97302	1.59316	2.68987	67.2732	220.211	0.952367	19.6265	0.640272	24.2385	4.70861	33.9624
0	0	0	0	0	0	157	39	11.3	15.4	8.5	70.2	64.1	35.5	4.8	1.3	1.7	4.48	35.8	237.8	0.82	20.62	0.6	23.5	5.06	49.0394
0	0	0	0	0	0	91	29	7	14.4	6.1	58.6	65.3	36.9	7.8	2.2	0.6	2.41	50.4	221.3	0.39	22.52	0.7	23.1	3.99	41.9566
0	0	0	0	0	0	28	36	9.6	14.7	12.5358	45.5153	68.5587	40.1243	9.24377	2.97302	1.59316	2.47	67.2732	220.211	0.952367	19.6265	0.640272	24.2385	5.17	36.3434
0	0	0	0	0	0	142	36	19.2674	20.3419	12.5358	45.5153	68.5587	40.1243	9.24377	2.97302	1.59316	2.68987	67.2732	220.211	0.952367	19.6265	0.640272	24.2385	4.70861	56.6985
0	0	0	0	0	0	89	22	7.2	16.7	12.5358	45.5153	68.5587	40.1243	9.24377	2.97302	1.59316	3.5	67.2732	220.211	0.952367	19.6265	0.640272	24.2385	4.21	44.8046
0	0	0	0	0	0	89	26	6.6	11.4	8	51	68.6	41	6.4	1.9	1.9	1.9	40	330.5	1.13	23.82	0.8	22.2	5.21	24.0815
0	0	0	0	0	0	89	26	19.2674	20.3419	12.5358	45.5153	68.5587	40.1243	9.24377	2.97302	1.59316	2.68987	67.2732	220.211	0.952367	19.6265	0.640272	24.2385	5.29	41.3655
0	0	0	0	0	0	154	26	19.2674	20.3419	12.5358	45.5153	68.5587	40.1243	9.24377	2.97302	1.59316	2.68987	67.2732	220.211	0.952367	19.6265	0.640272	24.2385	4.70861	56.2742
0	0	0	0	0	0	89	27	16.6	19.7	12.5358	45.5153	68.5587	40.1243	9.24377	2.97302	1.59316	3.73	67.2732	220.211	0.952367	19.6265	0.640272	24.2385	4.38	50.786
0	0	0	0	0	0	161	27	19.2674	20.3419	12.5358	45.5153	68.5587	40.1243	9.24377	2.97302	1.59316	2.68987	67.2732	220.211	0.952367	19.6265	0.640272	24.2385	4.70861	56.665
0	0	0	0	0	0	86	32	20.6	17.2	12.5358	45.5153	68.5587	40.1243	9.24377	2.97302	1.59316	3.59	67.2732	220.211	0.952367	19.6265	0.640272	24.2385	5.18	23.0515
0	0	0	0	0	0	101	28	10.1	14.1	7.3	32.6	77.4	44.9	9.6	2.9	0.5	2.24	41	210.2	0.96	18.26	0.9	26.3	4.65	28.7746
0	0	0	0	0	0	95	28	10	15.7	12.5358	45.5153	68.5587	40.1243	9.24377	2.97302	1.59316	1.78	67.2732	220.211	0.952367	19.6265	0.640272	24.2385	4.85	40.639
0	0	0	0	0	0	157	28	19.2674	20.3419	12.5358	45.5153	68.5587	40.1243	9.24377	2.97302	1.59316	2.68987	67.2732	220.211	0.952367	19.6265	0.640272	24.2385	4.70861	22.0917
0	0	0	0	0	0	91	27	82.3	49.1	12.4	41	67	40	8.5	3.3	2.3	2.49	44.5	172.1	0.89	12.57	0.8	26.7	4.52	46.4172
0	0	0	0	0	0	124	24	8.9	15.8	5.2	35.1	64.9	35.8	7	2.2	0.5	1.8	40.6	255.2	0.952367	19.6265	0.640272	24.2385	4.41	27.912
0	0	0	0	0	0	84	28	9.9	18	9.9	24.6	74.8	41.7	10.8	3.8	1.1	3.23	39.5	310.8	0.952367	19.6265	0.640272	24.2385	4.39	40.5706
0	0	0	0	0	0	102	28	17.1	22.1	17.3	51.5	70.3	42.7	7.3	2.5	0.6	2.4	36.7	271.2	1.42	23.79	0.7	21.1	5.42	37.6264
0	0	0	0	0	0	111	25	14.6	22.1	8.1	41.4	70.9	42.6	9.5	3.8	0.2	2.73	45.5	170.4	1.39	22.34	0.5	29.7	4.74	33.6263
0	0	0	0	0	0	97	27	31.5	29.8	16.1	41.3	70.6	41.9	11	3.4	1.6	2.55	39.2	224.3	1.15	23.26	0.4	23.6	4.75	48.4409
0	0	0	0	0	0	156	27	19.2674	20.3419	12.5358	45.5153	68.5587	40.1243	9.24377	2.97302	1.59316	2.68987	67.2732	220.211	0.952367	19.6265	0.640272	24.2385	4.70861	30.0508
0	0	0	0	1	0	112	38	21.6	25.3	8.4	50.1	66.3	39.5	7.2	2.4	1.1	1.78	39.7	175.9	0.87	22.85	0.6	25.5	4.57	31.284
0	0	0	0	1	0	164	38	19.2674	20.3419	12.5358	45.5153	68.5587	40.1243	9.24377	2.97302	1.59316	2.68987	67.2732	220.211	0.952367	19.6265	0.640272	24.2385	4.70861	24.7128
0	0	0	0	1	0	0	39	36.4	46.6	27.6	69.5	38	20.4	3.5	1.4	1.59316	8.14	77.7	398.2	0.952367	19.6265	0.640272	24.2385	4.70861	32.3797
0	0	0	0	1	0	0	39	19.2674	20.3419	12.5358	45.5153	68.5587	21.7	9.24377	2.97302	1.59316	2.68987	67.2732	220.211	0.952367	19.6265	0.640272	24.2385	4.70861	51.3363
0	0	0	0	1	0	0	39	27.7	32.8	19.1	75.1	41.7	22.4	5.2	1.1	1.59316	2.65	40.4	288	0.952367	19.6265	0.640272	24.2385	4.70861	21.3327
0	0	0	0	0	0	81	24	17.1	17.5	13.8	38.9	66.5	38.8	6.7	2.8	2.1	2.28	51	205.3	0.82	12.62	0.6	24.6	4.66	37.6845
0	0	0	0	0	0	154	24	19.2674	20.3419	12.5358	45.5153	68.5587	40.1243	9.24377	2.97302	1.59316	2.68987	67.2732	220.211	0.952367	19.6265	0.640272	24.2385	4.70861	18.5682
0	0	0	0	0	0	98	34	13.1	17.4	10.8	41.5	68.7	41.2	10.1	3.6	1.2	3.02	34.7	156.1	0.952367	19.6265	0.640272	24.2385	4.03	35.4968
0	0	0	0	0	0	88	31	13.8	17.2	9	56	70.2	43.1	14.5	4.2	1.59316	5.47	51.7	238.1	0.952367	19.6265	0.640272	24.2385	4.78	24.0388
0	0	0	0	0	0	115	25	6.2	13.9	8.8	32.1	68	43	6.7	1.9	0.7	2.19	36.4	177.8	0.952367	19.6265	0.640272	24.2385	4.54	24.0059
0	0	0	0	0	0	88	27	12.2	17.1	6.2	32.5	62.4	42.6	4.9	2.1	2	2.67	38.9	116.7	0.952367	19.6265	0.640272	24.2385	4.69	27.5846
0	0	0	0	0	0	79	39	15.1	16.5	7.8	46.7	65.9	37.4	7.1	4.2	2	3.55	49.2	168.5	0.952367	19.6265	0.640272	24.2385	4.88	40.4738
0	0	0	0	0	0	123	30	13.6	18	15.6	52.5	64	38.3	9.1	2.5	1.4	2.94	38.2	273.1	0.85	18.15	0.7	24.7	4.55	21.5865
0	0	0	0	0	0	96	33	18.5	21.3	12.5358	45.5153	68.5587	40.1243	9.24377	2.97302	1.59316	2.5	67.2732	220.211	0.952367	19.6265	0.640272	24.2385	3.97	50.1182
0	0	0	0	0	0	167	34	19.2674	20.3419	12.5358	45.5153	68.5587	40.1243	9.24377	2.97302	1.59316	2.68987	67.2732	220.211	0.952367	19.6265	0.640272	24.2385	4.70861	26.6208
0	0	0	0	0	0	98	30	3	16.9	7.7	33.6	68	44.7	6.6	2.5	0.3	3.29	46.8	261.1	0.98	27.49	0.6	22	4.59	32.5776
0	0	0	0	1	0	70	28	16.3	15.8	12.5358	45.5153	68.5587	40.1243	9.24377	2.97302	1.59316	2.3	67.2732	220.211	0.952367	19.6265	0.640272	24.2385	4.49	23.9262
0	0	0	0	0	0	84	31	12.9	28.9	12.5358	45.5153	68.5587	40.1243	9.24377	2.97302	1.59316	3.02	67.2732	220.211	0.952367	19.6265	0.640272	24.2385	4.23	24.2826
0	0	0	0	0	0	95	29	18.8	20	12.5358	45.5153	68.5587	40.1243	9.24377	2.97302	1.59316	2.04	67.2732	220.211	0.952367	19.6265	0.640272	24.2385	4.85	38.0931
0	0	0	0	0	0	84	24	13.9	20.1	13.5	27.9	75.7	43.3	10.8	3.9	1.6	3.19	61.5	289.3	0.952367	19.6265	0.640272	24.2385	4.44	30.1151
0	0	0	0	0	0	63	30	15.2	18.6	11.7	42.3	69.2	43.7	9.5	3.8	0.5	2.81	44.2	169	0.81	14.79	0.6	22.1	4.34	18.3448
0	0	0	0	0	0	118	28	50	30.5	13.8	45.5	66.5	38.2	6.7	2.4	1.59316	1.09	42.7	112.1	0.952367	19.6265	0.640272	24.2385	4.57	42.9199
0	0	0	0	0	0	70	29	10.1	18.2	16.3	35.6	70.8	43.8	11.5	3.9	4.6	2.1	37.7	216.9	0.952367	19.6265	0.640272	24.2385	4.87	19.4135
0	0	0	0	0	0	86	27	15.6	22.5	12.5358	45.5153	68.5587	40.1243	9.24377	2.97302	1.59316	2.1	67.2732	220.211	0.952367	19.6265	0.640272	24.2385	4.94	28.5796
0	0	0	0	0	0	78	31	6.2	10.9	8.2	49.3	71.4	41.5	8.4	2.9	0.4	1.89	36.8	168.7	0.77	13.85	0.6	28.7	5.29	21.0949
0	0	0	0	0	0	166	31	19.2674	20.3419	12.5358	45.5153	68.5587	40.1243	9.24377	2.97302	1.59316	2.68987	67.2732	220.211	0.952367	19.6265	0.640272	24.2385	4.70861	35.9282
0	0	0	0	0	0	70	28	9.8	16.5	7.9	38.1	67.7	39.6	7.6	3.1	0.7	2.34	31.8	189.3	0.82	19.15	0.5	26.3	4.98	31.2458
0	0	0	0	0	0	166	28	19.2674	20.3419	12.5358	45.5153	68.5587	40.1243	9.24377	2.97302	1.59316	2.68987	67.2732	220.211	0.952367	19.6265	0.640272	24.2385	4.70861	46.9272
0	0	0	0	0	0	100	37	14.8	19	7.6	46.1	63	33.7	8.4	2.7	1.4	3.59	51.2	206.7	0.97	32.59	0.9	24	4.59	33.3393
0	0	0	0	0	0	91	30	8.2	13.5	7.9	59.7	71.9	41.8	6.6	2.4	2.1	2.23	36.3	158.1	0.952367	19.6265	0.640272	24.2385	4.86	22.8674
0	0	0	0	0	0	154	30	19.2674	20.3419	12.5358	45.5153	68.5587	40.1243	9.24377	2.97302	1.59316	2.68987	67.2732	220.211	0.952367	19.6265	0.640272	24.2385	4.70861	22.3838
0	0	0	0	0	0	98	34	8	20.3	9.3	48.6	67.5	40.8	7.5	2.6	1.4	2.62	42.4	193.1	0.952367	19.6265	0.640272	24.2385	4.51	25.1255
0	0	0	0	0	0	86	28	9.5	13.9	12.5358	45.5153	68.5587	40.1243	9.24377	2.97302	1.59316	2.33	67.2732	220.211	0.952367	19.6265	0.640272	24.2385	4.24	47.9301
0	0	0	0	0	0	77	27	19.7	17.3	12.5	49.4	65.8	41.9	9.5	2.3	0.7	1.68	44.4	183	0.78	21.37	0.6	22.4	4.85	54.8493
0	0	0	0	0	0	112	27	12.7	15.6	8.8	49.7	64.7	39.4	5.8	2	1.5	2.68987	67.2732	220.211	0.952367	19.6265	0.640272	24.2385	4.70861	19.9354
0	0	0	0	0	0	131	28	19.2674	20.3419	12.5358	45.5153	68.5587	40.1243	9.24377	2.97302	1.59316	2.68987	67.2732	220.211	0.952367	19.6265	0.640272	24.2385	4.70861	51.5577
0	0	0	0	0	0	77	27	9.9	19.1	12.6	55.9	70.3	41.1	6.2	2.1	2.1	2.91	44.9	209.7	0.67	15.84	0.5	23	4.48	18.0011
0	0	0	0	0	0	77	30	9.1	18.4	12.5358	45.5153	68.5587	40.1243	9.24377	2.97302	1.59316	3.1	67.2732	220.211	0.952367	19.6265	0.640272	24.2385	4.95	39.1591
0	0	0	0	0	0	152	28	15.2	22.4	5.3	37.9	65.2	35.8	6	2	4.8	4.23	35.3	202.7	0.952367	19.6265	0.640272	24.2385	4.59	30.9534
0	0	0	0	0	0	81	33	10.8	18	12.5358	45.5153	68.5587	40.1243	9.24377	2.97302	1.59316	3.39	67.2732	220.211	0.952367	19.6265	0.640272	24.2385	4.45	50.9897
0	0	0	0	0	0	121	33	8.9	18.3	11.3	44.8	69.7	41.1	9	2.6	8.1	3.67	38.6	145.7	0.99	23.95	0.6	22.8	7.75	24.9626
0	0	0	0	0	0	88	30	12.5	14	9.4	44.6	69.3	38.1	9.1	3.3	1.59316	1.89	42.5	167.6	0.952367	19.6265	0.640272	24.2385	5.27	37.4861
0	0	0	0	0	0	81	35	10.4	16.9	12.3	41.4	69.2	41.3	6	2.5	1.1	2.97	45.3	217.1	0.95	24.07	0.6	20.6	5.44	51.9532
0	0	0	0	0	0	84	30	12.6	19.9	9.5	44.8	68.4	37.7	5.5	2.1	1.59316	1.93	39.8	177.5	0.952367	19.6265	0.640272	24.2385	4.32	45.5016
0	0	0	0	0	0	112	30	19.2674	20.3419	12.5358	45.5153	68.5587	40.1243	9.24377	2.97302	1.59316	2.68987	67.2732	220.211	0.952367	19.6265	0.640272	24.2385	4.45	52.8488
0	0	0	0	0	0	88	35	14.7	16.3	17.5	46.6	73.1	40.6	6.3	2.3	0.4	2.88	51	209.2	0.952367	19.6265	0.640272	24.2385	4.88	21.6738
0	0	0	0	0	0	163	35	19.2674	20.3419	12.5358	45.5153	68.5587	40.1243	9.24377	2.97302	1.59316	2.68987	67.2732	220.211	0.952367	19.6265	0.640272	24.2385	4.70861	57.3553
0	0	0	0	0	0	84	26	23	24.1	12.5358	45.5153	68.5587	40.1243	9.24377	2.97302	1.59316	2.72	67.2732	220.211	0.952367	19.6265	0.640272	24.2385	4.67	51.7199
0	0	0	0	0	0	84	26	10.5	13	17.4	34	70.2	42.6	13.1	4.1	1.2	2.06	39.4	275.8	0.952367	19.6265	0.640272	24.2385	4.69	20.9966
0	0	0	0	0	0	155	26	19.2674	20.3419	12.5358	45.5153	68.5587	40.1243	9.24377	2.97302	1.59316	2.68987	67.2732	220.211	0.952367	19.6265	0.640272	24.2385	4.70861	32.4532
0	0	0	0	0	0	90	26	8.2	15.9	12.5358	45.5153	68.5587	40.1243	9.24377	2.97302	1.59316	3.22	67.2732	220.211	0.952367	19.6265	0.640272	24.2385	3.96	32.6308
0	0	0	0	0	0	160	26	19.2674	20.3419	12.5358	45.5153	68.5587	40.1243	9.24377	2.97302	1.59316	2.68987	67.2732	220.211	0.952367	19.6265	0.640272	24.2385	4.70861	30.8812
0	0	0	0	0	0	77	27	10.4	17.8	10.5	37.9	75.3	42.7	8.3	2.8	0.7	2.68	43	169.1	1.06	17.21	0.6	21	4.76	34.0149
0	0	0	0	0	0	84	28	34	21.4	44.7	45.1	67.9	40.1	11.5	4	1.59316	2.33	47.5	207.6	0.952367	19.6265	0.640272	24.2385	4.73	40.0211
0	0	0	0	0	0	158	28	19.2674	20.3419	12.5358	45.5153	68.5587	40.1243	9.24377	2.97302	1.59316	2.68987	67.2732	220.211	0.952367	19.6265	0.640272	24.2385	4.70861	19.94
0	0	0	0	0	0	84	25	19.6	17.2	10	39.2	69.5	41.6	13.7	3.3	0.7	2.79	42.6	282.3	0.78	20.61	0.7	28	4.95	19.6199
0	0	0	0	0	0	154	25	19.2674	20.3419	12.5358	45.5153	68.5587	40.1243	9.24377	2.97302	1.59316	2.68987	67.2732	220.211	0.952367	19.6265	0.640272	24.2385	4.70861	46.6793
0	0	0	0	0	0	83	27	8.9	15.7	10	28.9	66.5	42.4	7.3	2.8	1.59316	3.16	46.7	178.3	0.952367	19.6265	0.640272	24.2385	4.58	40.5257
0	0	0	0	0	0	89	32	13.5	17.4	15.2	36.1	73.7	42	7.6	2.5	0.2	1.87	38	171.9	0.84	20.44	0.6	29.7	5.35	27.4835
0	0	0	0	0	0	152	32	19.2674	20.3419	12.5358	45.5153	68.5587	40.1243	9.24377	2.97302	1.59316	2.68987	67.2732	220.211	0.952367	19.6265	0.640272	24.2385	4.70861	18.0317
0	0	0	0	0	0	85	35	6.9	18.6	11.2	51.9	68	40.3	7.8	2.6	0.9	3.88	46.6	192.3	0.95	22.43	0.6	28.1	4.71	56.5379
0	0	0	0	0	0	133	31	41.5	40.6	13.3	50.2	69.4	40.7	10.3	3.2	1.3	3.09	50.1	252.4	1.36	24.77	0.8	25.5	4.52	23.8272
0	0	0	0	0	0	124	22	10.6	16.4	12.3	44	70.6	38.5	6.3	1.9	1.59316	2.29	41.5	196.5	0.952367	19.6265	0.640272	24.2385	4.3	22.739
0	0	0	0	0	0	84	29	23.5	22.7	12.4	45.3	69.1	43.1	8.9	3.4	1.2	3.55	36.7	310.4	0.67	17.57	0.7	25.4	4.63	36.3755
0	0	0	0	0	0	84	30	14.8	20.6	12.5358	45.5153	68.5587	40.1243	9.24377	2.97302	1.59316	2.18	67.2732	220.211	0.952367	19.6265	0.640272	24.2385	4.21	40.6515
0	0	0	0	0	0	86	27	14.6	17.1	12.5358	45.5153	68.5587	40.1243	9.24377	2.97302	1.59316	1.68	67.2732	220.211	0.952367	19.6265	0.640272	24.2385	4.8	56.305
0	0	0	0	0	0	87	41	10.2	15.2	7.4	37.1	66.5	41	9.5	2.9	1.59316	2.9	47.9	172.4	0.952367	19.6265	0.640272	24.2385	4.62	24.301
0	0	0	0	0	0	96	41	19.2674	20.3419	12.5358	45.5153	68.5587	40.1243	9.24377	2.97302	3.5	2.68987	67.2732	220.211	0.952367	19.6265	0.640272	24.2385	4.70861	41.4324
0	0	0	0	0	0	80	28	11	11.5	7.9	39.2	68.4	38.9	6.2	2.1	0.3	2.91	50	135	0.952367	19.6265	0.640272	24.2385	4.81	23.7171
0	0	0	0	0	0	149	29	19.2674	20.3419	12.5358	45.5153	68.5587	40.1243	9.24377	2.97302	1.59316	2.68987	67.2732	220.211	0.952367	19.6265	0.640272	24.2385	4.70861	27.4744
0	0	0	0	0	0	82	29	13.6	17.8	14.9	39.5	74.2	43.1	11.2	3.4	1.59316	2.6	36.5	177	0.952367	19.6265	0.640272	24.2385	5.41	53.2833
0	0	0	0	0	0	161	29	19.2674	20.3419	12.5358	45.5153	68.5587	40.1243	9.24377	2.97302	1.59316	2.68987	67.2732	220.211	0.952367	19.6265	0.640272	24.2385	4.70861	45.4471
0	0	0	0	0	0	88	30	22.4	22.3	12.5358	45.5153	68.5587	40.1243	9.24377	2.97302	1.59316	2.17	67.2732	220.211	0.952367	19.6265	0.640272	24.2385	4.89	22.3185
0	0	0	0	0	0	90	29	9.1	14.9	12.8	41	69.8	42.7	13.4	4.2	1.6	2.12	44.3	201.3	0.83	20.46	0.8	22.5	4.86	47.506
0	0	0	0	0	0	161	29	19.2674	20.3419	12.5358	45.5153	68.5587	40.1243	9.24377	2.97302	1.59316	2.68987	67.2732	220.211	0.952367	19.6265	0.640272	24.2385	4.70861	24.2014
0	0	0	0	0	0	104	23	13.2	17.5	9.2	66.2	67.5	39.9	7.1	2.6	1.4	2.46	35.9	217.2	0.56	16.84	0.5	26.5	4.34	29.6018
0	0	0	0	0	0	77	32	8.5	21.8	9.6	28.5	68.4	37.4	11.2	3.1	1.59316	2.5	41	195.4	0.952367	19.6265	0.640272	24.2385	4.22	40.9096
0	0	0	0	0	0	86	23	23.1	22.4	14.7	46.8	76.5	43.4	6.4	2.2	1.2	3.15	36.8	274.7	0.92	21.34	0.8	25.5	4.54	38.271
0	0	0	1	0	0	35	39	8	12.6	8.2	35.4	66	40.8	18.7	4.9	2.8	2.73	41.6	186.8	0.952367	19.6265	0.640272	24.2385	4.82	19.6323
0	0	0	0	0	0	91	35	24.5	21.9	10.3	39.2	68.4	39.7	7.6	2.6	0.8	3.69	47	245.9	0.85	21.51	0.6	28	4.56	31.3281
0	0	0	0	0	0	140	35	19.2674	20.3419	12.5358	45.5153	68.5587	40.1243	9.24377	2.97302	1.59316	2.68987	67.2732	220.211	0.952367	19.6265	0.640272	24.2385	4.70861	47.7829
0	0	0	0	0	0	114	30	20.8	21	13.4	49.5	76.6	40.3	6.7	1.3	1.59316	2.75	41.8	214.9	0.88	20.26	0.5	24.1	5.45	52.2258
0	0	0	0	0	0	163	30	19.2674	20.3419	12.5358	45.5153	68.5587	40.1243	9.24377	2.97302	1.59316	2.68987	67.2732	220.211	0.952367	19.6265	0.640272	24.2385	4.70861	46.8641
0	0	0	0	0	0	84	32	16.4	16	12.5358	45.5153	68.5587	40.1243	9.24377	2.97302	1.59316	2.65	67.2732	220.211	0.952367	19.6265	0.640272	24.2385	4.87	34.4722
0	0	0	0	0	0	56	40	8.8	14.1	12.5358	45.5153	68.5587	40.1243	9.24377	2.97302	1.59316	2.18	67.2732	220.211	0.952367	19.6265	0.640272	24.2385	5	25.8664
0	0	0	0	0	0	147	40	19.2674	20.3419	12.5358	45.5153	68.5587	40.1243	9.24377	2.97302	1.59316	2.68987	67.2732	220.211	0.952367	19.6265	0.640272	24.2385	4.70861	29.5762
0	0	0	0	0	0	100	39	14.7	18.2	19.7	39	70.6	43.5	6.2	2.1	2.7	3.09	37	220.8	0.94	27.89	0.6	21.4	4.68	48.5579
0	0	0	0	0	0	164	40	19.2674	20.3419	12.5358	45.5153	68.5587	40.1243	9.24377	2.97302	1.59316	2.68987	11800.5	220.211	0.15	2.23	0.640272	24.2385	4.70861	37.3233
0	0	0	0	0	0	164	40	19.2674	20.3419	12.5358	45.5153	68.5587	40.1243	9.24377	2.97302	1.59316	2.68987	67.2732	220.211	0.952367	19.6265	0.640272	24.2385	4.70861	39.9108
0	0	0	0	0	0	164	40	19.2674	20.3419	12.5358	45.5153	68.5587	40.1243	9.24377	2.97302	1.59316	2.68987	67.2732	220.211	0.952367	19.6265	0.640272	24.2385	4.70861	47.6393
0	0	0	0	0	0	56	42	17	24	24.5	66.1	72.9	46.3	14.7	4.6	0.8	2.97	46.9	188.7	0.77	21.32	0.6	22.1	4.42	40.8717
0	0	0	0	0	0	98	42	36.6	31.8	13.4	45.9	69.1	41.4	11.7	3.6	0.5	2.24	39.7	218.6	1.04	17.7	0.6	21.5	3.7	27.3578
0	0	0	0	0	0	83	33	11.1	16.4	4.5	46.7	68.4	41.4	7.1	3	1.59316	2.45	40.5	199.9	0.952367	19.6265	0.640272	24.2385	4.65	31.8736
0	0	0	0	0	0	89	23	13.9	15.6	14.2	43.4	75.8	44.9	9.5	3.2	0.6	2.53	42.6	225.9	0.952367	19.6265	0.640272	24.2385	5.05	28.7341
0	0	0	0	0	0	159	23	19.2674	20.3419	12.5358	45.5153	68.5587	40.1243	9.24377	2.97302	1.59316	2.68987	67.2732	220.211	0.952367	19.6265	0.640272	24.2385	4.70861	37.8206
0	0	0	0	0	0	148	30	11.5	16.1	10.4	51.4	64.9	38.2	8.8	2.6	1.6	3.46	49.1	341.2	1.01	24.34	0.7	25.2	4.55	19.613
0	0	0	0	0	0	56	29	13.9	17.1	13.3	39.9	72	43	8.8	2.8	0.7	2.19	50.3	262.2	0.952367	19.6265	0.640272	24.2385	4.92	29.5367
0	0	0	0	0	0	150	30	19.2674	20.3419	12.5358	45.5153	68.5587	40.1243	9.24377	2.97302	1.59316	2.68987	67.2732	220.211	0.952367	19.6265	0.640272	24.2385	4.70861	22.2199
0	0	0	0	0	0	94	27	12.8	18.7	12.2	50	70.8	38.3	8	2.7	1.59316	2.46	35.7	263.9	0.952367	19.6265	0.640272	24.2385	4.29	50.1003
0	0	0	0	0	0	163	27	19.2674	20.3419	12.5358	45.5153	68.5587	40.1243	9.24377	2.97302	1.59316	2.68987	67.2732	220.211	0.952367	19.6265	0.640272	24.2385	4.70861	57.6487
0	0	0	0	0	0	89	28	9.9	14	9.4	42	73.2	38.2	10.2	2.9	2.7	2.51	36.3	177.2	0.952367	19.6265	0.640272	24.2385	4.77	30.15
0	0	0	0	0	0	154	28	19.2674	20.3419	12.5358	45.5153	68.5587	40.1243	9.24377	2.97302	1.59316	2.68987	67.2732	220.211	0.952367	19.6265	0.640272	24.2385	4.70861	25.6358
0	0	0	0	0	0	112	25	11.6	15.8	6.6	45.5	69.5	39.7	6.1	2.3	1.59316	2.27	42.2	224.2	0.952367	19.6265	0.640272	24.2385	4.58	56.0419
0	0	0	0	0	0	112	30	16.6	18.1	10.8	57.4	67.3	37.7	8.9	2.5	0.5	2.25	33.1	177.1	0.67	20.44	0.5	25.4	4.44	42.609
0	0	0	0	0	0	108	38	28.9	27.2	12.5358	45.5153	68.5587	40.1243	9.24377	2.97302	1.59316	3.21	67.2732	220.211	0.952367	19.6265	0.640272	24.2385	4.17	46.4049
0	0	0	0	0	0	108	38	19.2674	20.3419	12.5358	45.5153	68.5587	40.1243	9.24377	2.97302	1.59316	2.68987	67.2732	220.211	0.952367	19.6265	0.640272	24.2385	4.12	29.2752
0	0	0	0	0	0	151	38	37.8	33.8	14.5	52.7	67.8	38.2	8.5	2.3	1.59316	2.68987	67.2732	220.211	0.952367	19.6265	0.640272	24.2385	4.70861	23.9468
0	0	0	0	0	0	84	27	36.8	33.2	16.2	56.2	69.8	41	6.2	2	1.59316	2.63	45.1	209.6	0.952367	19.6265	0.640272	24.2385	4.22	23.7444
0	0	0	0	0	0	81	31	33.1	26.8	14.8	47.2	73.3	43.5	6.6	2.4	0.7	3.69	35.6	170.3	0.952367	19.6265	0.640272	24.2385	4.8	42.6079
0	0	0	0	0	0	123	32	14.1	17.5	10.9	38.7	73.3	43.3	8.6	2.6	0.8	1.44	35.8	209.2	0.69	20.03	0.5	26.9	4.9	32.0064
0	0	0	0	0	0	84	32	12.4	17.9	10.5	38.7	66.4	40.8	7.6	3.2	1.59316	2.38	45.5	158.7	0.952367	19.6265	0.640272	24.2385	4.70861	29.7591
0	0	0	0	0	0	162	32	19.2674	20.3419	12.5358	45.5153	68.5587	40.1243	9.24377	2.97302	1.59316	2.68987	67.2732	220.211	0.952367	19.6265	0.640272	24.2385	4.70861	52.0158
0	0	0	0	0	0	63	35	14.1	15.8	12.5358	45.5153	68.5587	40.1243	9.24377	2.97302	1.59316	2.32	67.2732	220.211	0.952367	19.6265	0.640272	24.2385	5.42	43.0736
0	0	0	0	0	0	83	36	14.5	20.7	13.9	61.4	68.4	37.5	12.9	4.2	1.59316	2.26	40.8	220.7	0.952367	19.6265	0.640272	24.2385	4.64	51.8375
0	0	0	0	0	0	154	36	19.2674	20.3419	12.5358	45.5153	68.5587	40.1243	9.24377	2.97302	1.59316	2.68987	67.2732	220.211	0.952367	19.6265	0.640272	24.2385	4.70861	55.821
0	0	0	0	0	0	91	30	19.2674	20.3419	12.5358	45.5153	68.5587	40.1243	9.24377	2.97302	1.59316	2.68987	67.2732	220.211	0.952367	19.6265	0.640272	24.2385	4.70861	21.9393
0	0	0	0	0	0	111	30	19.2674	20.3419	12.5358	45.5153	68.5587	40.1243	9.24377	2.97302	0.8	2.68987	67.2732	220.211	0.952367	19.6265	0.640272	24.2385	4.85	30.7751
0	0	0	0	0	0	160	30	17.5	24	12.5358	45.5153	68.5587	40.1	9.24377	2.97302	1.59316	2.24	67.2732	221.4	0.952367	19.6265	0.640272	24.2385	4.70861	31.8653
0	0	0	0	0	0	160	30	19.2674	20.3419	12.5358	45.5153	68.5587	40.1243	9.24377	2.97302	1.59316	2.68987	67.2732	220.211	0.952367	19.6265	0.640272	24.2385	4.70861	25.4043
0	0	0	0	0	0	133	26	19.2674	14.8	12.7	45.5153	68.5587	40.1243	8.3	2.6	1.1	2.68987	33.3	171.9	0.952367	19.6265	0.640272	24.2385	3.92	46.1778
0	0	0	0	0	0	161	26	19.2674	20.3419	12.5358	45.5153	68.5587	40.1243	9.24377	2.97302	1.59316	2.68987	9336	220.211	0.952367	19.6265	0.640272	24.2385	4.70861	19.7525
0	0	0	0	0	0	84	24	10.5	20.8	9.1	81.6	80.5	45.6	11.2	2.4	1	2.8	43.6	264.1	1.07	18.82	0.6	25.9	4.96	30.8065
0	0	0	0	0	0	161	25	19.2674	20.3419	12.5358	45.5153	68.5587	40.1243	9.24377	2.97302	1.59316	2.68987	67.2732	220.211	0.952367	19.6265	0.640272	24.2385	4.70861	23.3388
0	0	0	0	0	0	93	36	15.7	22.3	9.8	38	69.8	41.1	8.3	2.4	2.6	2.63	35.3	143.7	0.952367	19.6265	0.640272	24.2385	4.7	55.9012
0	0	0	0	0	0	95	28	4.7	17.5	6.6	38.3	69.1	40.5	13.2	4.6	1.6	3.41	49.8	202.3	0.89	14.31	0.8	23.6	5.21	56.7805
0	0	0	0	0	0	133	29	19.2674	20.3419	12.5358	45.5153	68.5587	40.1243	9.24377	2.97302	1.59316	2.68987	67.2732	220.211	0.952367	19.6265	0.640272	24.2385	4.67	46.3046
0	0	0	0	0	0	69	28	19.3	22.4	16.7	40.7	71.6	42.9	17.1	5.8	0.6	2.12	39	270.8	0.8	17.75	0.7	20.2	5.14	23.9788
0	0	0	0	0	0	71	28	19.2674	20.3419	12.5358	45.5153	68.5587	40.1243	9.24377	2.97302	1.59316	2.68987	67.2732	220.211	0.952367	19.6265	0.640272	24.2385	4.70861	37.0846
0	0	0	0	0	0	73	28	19.2674	20.3419	12.5358	45.5153	68.5587	40.1243	9.24377	2.97302	1.59316	2.68987	67.2732	220.211	0.952367	19.6265	0.640272	24.2385	4.70861	50.8946
0	0	0	0	0	0	76	28	19.2674	20.3419	12.5358	45.5153	68.5587	40.1243	9.24377	2.97302	1.59316	2.68987	67.2732	220.211	0.952367	19.6265	0.640272	24.2385	4.70861	34.1008
0	0	0	0	0	0	122	30	8.2	12.3	6.4	40.2	62.7	37.1	11.8	3.2	6.1	1.87	34.6	200.6	0.93	16.93	0.5	22.5	4.8	42.0973
0	0	0	0	0	0	84	29	11.3	16.8	12.5358	45.5153	68.5587	40.1243	9.24377	2.97302	1.59316	2.09	67.2732	220.211	0.952367	19.6265	0.640272	24.2385	4.83	48.1782
0	0	0	0	0	0	156	29	19.2674	20.3419	12.5358	45.5153	68.5587	40.1243	9.24377	2.97302	1.59316	2.68987	67.2732	220.211	0.952367	19.6265	0.640272	24.2385	4.70861	24.6169
0	0	0	0	0	0	91	29	15.9	16.3	9.9	30.4	68.8	43.7	9.4	3	1.59316	3.04	37.4	191.7	0.952367	19.6265	0.640272	24.2385	4.2	50.4865
0	0	0	0	0	0	83	31	10.6	15.3	12.5358	45.5153	68.5587	40.1243	9.24377	2.97302	1.59316	1.34	67.2732	220.211	0.952367	19.6265	0.640272	24.2385	4.64	36.0941
0	0	0	0	0	0	161	31	19.2674	20.3419	12.5358	45.5153	68.5587	40.1243	9.24377	2.97302	1.59316	2.68987	67.2732	220.211	0.952367	19.6265	0.640272	24.2385	4.70861	22.412
0	0	0	0	0	0	83	30	17.4	17.3	8.8	43	65.4	41.3	8.2	2.8	0.9	2.67	40.6	143.2	0.952367	19.6265	0.640272	24.2385	4.42	37.5785
0	0	0	0	0	0	98	31	12.1	18	14	46.7	72.7	38.3	8.3	2.8	1.59316	2.88	45.3	175.2	0.952367	19.6265	0.640272	24.2385	4.27	52.8292
0	0	0	0	0	0	147	31	19.2674	20.3419	12.5358	45.5153	68.5587	40.1243	9.24377	2.97302	1.59316	2.68987	67.2732	220.211	0.952367	19.6265	0.640272	24.2385	4.70861	28.4083
0	0	0	0	0	0	84	28	20	15.8	11.2	29.3	61.7	39.6	10.6	3.5	2.5	1.87	30.7	161.1	0.952367	19.6265	0.640272	24.2385	4.35	47.3705
0	0	0	0	0	0	160	28	19.2674	20.3419	12.5358	45.5153	68.5587	40.1243	9.24377	2.97302	1.59316	2.68987	67.2732	220.211	0.952367	19.6265	0.640272	24.2385	4.70861	36.6298
0	0	0	0	0	0	85	31	8.6	17	9	45.7	72.2	42.4	8.6	3.1	0.8	3	51.8	251.3	0.952367	19.6265	0.640272	24.2385	4.59	45.6834
0	0	0	0	0	0	88	30	24.2	22.9	18.4	44.5	75.9	45	8.8	2.9	0.4	1.63	37.5	196.6	0.79	20.12	0.6	27.9	5.07	40.933
0	0	0	0	0	0	165	30	19.2674	20.3419	12.5358	45.5153	68.5587	40.1243	9.24377	2.97302	1.59316	2.68987	67.2732	220.211	0.952367	19.6265	0.640272	24.2385	4.70861	34.9383
0	0	0	0	0	0	97	25	11.3	14	10.8	40.1	71.8	42	6	2.3	0.6	2.79	42.4	212.9	0.952367	19.6265	0.640272	24.2385	5.22	51.4093
0	0	0	0	0	0	150	25	19.2674	20.3419	12.5358	45.5153	68.5587	40.1243	9.24377	2.97302	1.59316	2.68987	67.2732	220.211	0.952367	19.6265	0.640272	24.2385	4.70861	39.3856
0	0	0	0	0	0	96	28	14.7	26.2	11.2	29.7	71.2	40.6	7.6	1.1	3.3	2.23	37.9	222.4	0.92	20.58	0.8	21.3	4.23	44.2215
0	0	0	0	0	0	84	30	14.3	18.2	12.2	43.1	65.6	41.8	5.4	2.4	1.59316	2.34	35.9	175.9	0.952367	19.6265	0.640272	24.2385	4.76	37.9136
0	0	0	0	0	0	162	30	19.2674	20.3419	12.5358	45.5153	68.5587	40.1243	9.24377	2.97302	1.59316	2.68987	67.2732	220.211	0.952367	19.6265	0.640272	24.2385	4.70861	30.6363
0	0	0	0	0	0	82	30	10.7	13.6	8.1	33.3	68.4	39.1	8.6	3.6	1.4	1.96	42.6	275.6	0.952367	19.6265	0.640272	24.2385	5.2	43.1534
0	0	0	0	0	0	84	28	12.3	21.3	9.6	41.6	72.6	38.3	12.8	3.9	0.8	3.13	48.8	330.9	0.66	13.07	0.6	20.6	4.31	48.6164
0	0	0	0	0	0	87	32	19.9	20.9	13.4	62.6	71.1	40.1	10.3	3.1	0.7	2.8	46.2	241	1.11	26.43	0.9	23.1	5	45.276
0	0	0	0	0	0	108	31	12.1	17.7	7.2	33.4	63.6	40.1	17.3	5.7	0.7	1.79	41	210	0.952367	19.6265	0.640272	24.2385	4.44	50.1282
0	0	0	0	0	0	93	32	16.3	20.8	13.3	33.5	71.9	41.9	13.5	4.5	0.3	3.23	47.6	255.1	0.952367	19.6265	0.640272	24.2385	4.66	51.1139
0	0	0	0	0	0	133	33	42.8	25	19.4	43.9	68.4	36.4	9	2.2	1.59316	2.74	48	290.2	0.952367	19.6265	0.640272	24.2385	4.70861	35.1318
0	0	0	0	0	0	133	33	19.2674	20.3419	12.5358	45.5153	68.5587	40.1243	9.24377	2.97302	1.59316	2.68987	67.2732	220.211	0.952367	19.6265	0.640272	24.2385	4.70861	40.7667
0	0	0	0	0	0	70	27	19.2674	20.3419	12.5358	45.5153	68.5587	40.1243	9.24377	2.97302	1.59316	2.68987	67.2732	220.211	0.952367	19.6265	0.640272	24.2385	5.35	44.7587
0	0	0	0	0	0	90	30	9.1	15.9	6.5	38.9	64.9	40.2	5.8	1.6	1.59316	2.35	42.5	93.7	0.952367	19.6265	0.640272	24.2385	4.68	39.3462
0	0	0	0	0	0	118	30	19.2674	20.3419	12.5358	45.5153	68.5587	40.1243	9.24377	2.97302	1.59316	2.53	34.1	101.4	0.81	15.63	0.6	24.2	4	45.3429
0	0	0	0	0	0	133	24	15.9	18.5	6.3	38.2	65.7	37.1	8	2.5	0.7	2.85	44.6	273.9	0.952367	19.6265	0.640272	24.2385	4.44	36.5141
0	0	0	0	0	0	154	24	19.2674	20.3419	12.5358	45.5153	68.5587	40.1243	9.24377	2.97302	1.59316	2.68987	67.2732	220.211	0.952367	19.6265	0.640272	24.2385	4.70861	52.5919
0	0	0	0	0	0	88	30	15.4	18.9	12.5358	45.5153	68.5587	40.1243	9.24377	2.97302	1.59316	2.6	67.2732	220.211	0.952367	19.6265	0.640272	24.2385	5.26	20.5476
0	0	0	0	0	0	84	27	15.3	16.7	9.7	30.9	71.4	44	10.7	3.3	2.3	2.67	43.3	241	0.93	24.04	0.6	20.7	4.68	42.4381
0	0	0	0	0	0	85	29	24.9	28.6	13.6	61.3	68.8	40.6	18.8	7.4	1.59316	2.57	46.4	281.7	0.952367	19.6265	0.640272	24.2385	5.27	44.3384
0	0	0	0	0	0	94	31	12.5	13.8	10.6	30.7	66.6	40.3	11.4	3.4	2.3	1.89	39.3	186.1	0.98	16.43	0.7	29.4	5.07	56.433
0	0	0	0	0	0	85	29	13	16.3	12.5358	45.5153	68.5587	40.1243	9.24377	2.97302	1.59316	2.44	67.2732	220.211	0.952367	19.6265	0.640272	24.2385	4.79	47.4805
0	0	0	0	0	0	122	29	88.7	61.4	14.4	47.5	62.4	38.6	7.9	2.3	1.7	1.86	33.3	166	1.12	22.26	0.6	21.9	5.08	38.6795
0	0	0	0	0	0	91	25	15.2	16.9	12.5358	45.5153	68.5587	40.1243	9.24377	2.97302	1.59316	2.56	67.2732	220.211	0.952367	19.6265	0.640272	24.2385	5.62	22.6913
0	0	0	0	0	0	63	28	10.5	13.7	13	38.1	72.4	40.9	10.5	3.5	1.3	2.1	42.1	149.6	0.7	14.32	0.5	23.8	5.42	20.4677
0	0	0	0	0	0	89	27	10.4	13.7	12.2	24.1	68.2	41.7	11.9	3.4	0.9	2.5	36.7	206	0.952367	19.6265	0.640272	24.2385	4.62	31.5072
0	0	0	0	0	0	83	24	17.4	14.3	11.3	44.9	73.3	45	14.8	4.5	1	2.44	50.7	234.8	0.99	12.49	0.7	28.4	4.41	18.3911
0	0	0	0	0	0	140	27	19.2674	20.3419	12.5358	45.5153	68.5587	40.1243	9.24377	2.97302	1.59316	2.68987	67.2732	220.211	0.952367	19.6265	0.640272	24.2385	4.53	30.3225
0	0	0	0	0	0	160	27	19.2674	20.3419	12.5358	45.5153	68.5587	40.1243	9.24377	2.97302	1.59316	2.68987	67.2732	220.211	0.952367	19.6265	0.640272	24.2385	4.70861	37.9187
0	0	0	0	0	1	98	32	33.8	25.6	17.9	55.8	62.9	38.5	4.8	1.5	1.3	1.94	39.5	236.6	1.05	30	0.6	22.4	4.3	22.0156
0	0	0	0	0	1	161	33	48.4	33.2	23.6	113.2	61.3	35.7	6.4	2.2	4.8	2.06	39	225.8	1.16	25.7	0.7	24.8	3.85	48.9489
0	0	0	0	0	0	129	24	18.9	21.2	17.4	43.9	65.7	35.8	6.9	2.7	2.4	2.9	40.7	255.3	0.952367	19.6265	0.640272	24.2385	4.3	32.3732
0	0	0	0	0	0	129	39	14.5	22	8.1	45.6	68.1	42.8	7.7	2.5	0.8	1.91	40.7	253.9	0.96	20.2	0.7	21.1	4.98	24.774
0	0	0	0	0	0	86	38	12	16.6	9.2	43.7	70.9	39.8	13.7	4	1.59316	3.43	41.1	274.1	0.952367	19.6265	0.640272	24.2385	4.91	19.3954
0	0	0	0	0	0	70	28	15.4	15.5	14.6	38.5	76	45	12.2	3.2	1.59316	1.72	50.2	229.9	0.952367	19.6265	0.640272	24.2385	4.87	46.7673
0	0	0	0	0	0	0	29	14.7	16	19.5	103.3	67.8	35.9	8.8	3.1	1.4	2.72	51.4	366.9	1.56	30.36	1.4	21.3	4.2	37.57
0	0	0	0	0	0	83	28	11	15.6	12.5358	45.5153	68.5587	40.1243	9.24377	2.97302	1.59316	2.53	67.2732	220.211	0.952367	19.6265	0.640272	24.2385	4.56	49.9013
0	0	0	0	0	0	93	31	10.6	12.3	9.6	37.6	69.7	41.5	7	2.2	1.3	3.75	43.1	233.1	0.75	22.33	0.8	24.7	4.99	36.817
0	0	0	0	0	0	112	26	54.7	30.9	5.5	36.9	63.3	38	5.6	2.2	0.9	2.36	42.6	194.4	0.88	20.5	0.6	21.6	4.21	23.6081
0	0	0	0	0	0	87	31	16.1	19.2	12.5358	45.5153	68.5587	40.1243	9.24377	2.97302	1.59316	3.1	67.2732	220.211	0.952367	19.6265	0.640272	24.2385	4.65	26.5507
0	0	0	0	0	0	82	28	10.6	14.6	12.5358	45.5153	68.5587	40.1243	9.24377	2.97302	0.6	2.68987	67.2732	220.211	0.952367	19.6265	0.640272	24.2385	5.13	40.7807
0	0	0	0	0	0	105	28	13.7	19.3	10.1	54.5	67.1	41.4	10.8	3.6	0.5	3.3	45.4	204.1	0.87	14.25	0.5	26.5	4.66	50.3523
0	0	0	0	0	0	88	28	10	17.7	7.7	41.5	69.6	42.8	11.8	3.1	0.4	2	47.1	186.1	0.73	19.11	0.6	20	5.24	28.4543
0	0	0	1	0	0	56	31	18.3	22.6	12.5358	45.5153	68.5587	40.1243	9.24377	2.97302	1.59316	2.69	67.2732	220.211	0.952367	19.6265	0.640272	24.2385	4.65	26.5769
0	0	0	0	0	0	86	26	13.9	15.2	12.5358	45.5153	68.5587	40.1243	9.24377	2.97302	1.59316	2.69	67.2732	220.211	0.952367	19.6265	0.640272	24.2385	4.5	32.8231
0	0	0	0	0	0	84	29	15.8	19.2	6.7	37.2	68.6	41.4	8.3	3	0.8	2.15	44	191.5	0.952367	19.6265	0.640272	24.2385	4.66	54.1454
0	0	0	0	0	0	154	29	19.2674	20.3419	12.5358	45.5153	68.5587	40.1243	9.24377	2.97302	1.59316	2.68987	67.2732	220.211	0.952367	19.6265	0.640272	24.2385	4.70861	43.9942
0	0	0	0	0	0	86	40	16.3	19.7	10.3	42.9	68.9	41	8.5	2.8	1.59316	3.09	48.6	239.1	0.952367	19.6265	0.640272	24.2385	4.84	37.1158
0	0	0	0	0	0	45	32	13.4	14.8	12	46	71.2	42.2	14.9	4.4	2.1	3.05	49.4	227.3	0.85	18.61	0.7	26.4	5.29	38.5697
0	0	0	0	0	0	91	23	23.3	21.8	24.6	42.8	67.7	42.7	5.5	1.9	2.3	2.57	37.3	118.3	0.952367	19.6265	0.640272	24.2385	5.07	38.9602
0	0	0	0	0	0	167	23	19.2674	20.3419	12.5358	45.5153	68.5587	40.1243	9.24377	2.97302	1.59316	2.68987	67.2732	220.211	0.952367	19.6265	0.640272	24.2385	4.70861	30.1291
0	0	0	0	0	0	167	23	19.2674	20.3419	12.5358	45.5153	68.5587	40.1243	9.24377	2.97302	1.59316	2.68987	67.2732	220.211	0.952367	19.6265	0.640272	24.2385	4.70861	17.8287
0	0	0	0	0	0	91	34	14.7	20.2	10.5	50.2	64.4	35.9	4.9	1.8	2.7	3.24	43.9	244.6	1.21	28.16	0.6	25	4.95	20.5155
0	0	0	0	0	0	91	33	10	17.2	9.8	33.1	72.1	43.2	9.1	3.4	0.9	3.24	47.8	243.5	1.04	17.17	0.8	20	4.89	46.2806
0	0	0	0	0	0	77	31	19.2674	20.3419	12.5358	45.5153	68.5587	40.1243	9.24377	2.97302	1.59316	2.68987	67.2732	220.211	0.952367	19.6265	0.640272	24.2385	4.70861	26.9182
0	0	0	0	0	0	84	31	12.2	15.2	9	37.8	66.9	40.7	10.9	3.4	1.4	2.74	39.2	208.2	0.93	14.27	0.7	28.6	4.41	22.9788
0	0	0	0	0	0	161	31	19.2674	20.3419	12.5358	45.5153	68.5587	40.1243	9.24377	2.97302	1.59316	2.68987	67.2732	220.211	0.952367	19.6265	0.640272	24.2385	4.70861	26.1508
0	0	0	0	0	0	87	22	8.6	14.2	12.5358	45.5153	68.5587	40.1243	9.24377	2.97302	1.59316	3.28	67.2732	220.211	0.952367	19.6265	0.640272	24.2385	5.15	52.191
0	0	0	0	0	0	108	22	19.2674	20.3419	12.5358	45.5153	68.5587	40.1243	9.24377	2.97302	1.59316	2.68987	67.2732	220.211	0.952367	19.6265	0.640272	24.2385	5.06	57.4992
0	0	0	0	0	0	157	22	19.2674	20.3419	12.5358	45.5153	68.5587	40.1243	9.24377	2.97302	1.59316	2.68987	67.2732	220.211	0.952367	19.6265	0.640272	24.2385	4.70861	36.6744
0	0	0	0	0	0	93	31	9.8	18.3	8.3	46.7	71.4	40.5	10.1	3	1.59316	3.38	51.4	249.5	0.952367	19.6265	0.640272	24.2385	4.97	28.1768
0	0	0	0	0	0	102	27	13.6	15.6	7.9	31.3	67.3	40.3	9.5	3.2	1.59316	2.47	35.9	206.8	0.93	20.44	0.8	29.4	4.88	54.4296
0	0	0	0	0	0	90	23	10.5	16.7	12.5358	45.5153	68.5587	40.1243	9.24377	2.97302	1.59316	2.27	67.2732	220.211	0.952367	19.6265	0.640272	24.2385	4.5	42.1744
0	0	0	0	0	0	115	27	22.3	22	19.2	61.8	75.2	41.1	9.2	3.3	0.7	1.5	31.1	257.2	0.86	17.44	0.7	26	4.55	29.9066
0	0	0	0	0	0	91	26	15.9	13.5	8.2	59.4	71.9	39.2	7.3	2	1.59316	2.61	35.6	215.7	0.952367	19.6265	0.640272	24.2385	4.91	39.7133
0	0	0	0	0	0	80	28	7	20.4	8	37.2	70.4	45.4	7.3	2.9	1.59316	2.36	33.2	235.1	0.952367	19.6265	0.640272	24.2385	5.47	24.1388
0	0	0	0	0	0	153	28	19.2674	20.3419	12.5358	45.5153	68.5587	40.1243	9.24377	2.97302	1.59316	2.68987	67.2732	220.211	0.952367	19.6265	0.640272	24.2385	4.70861	30.384
0	0	0	0	0	0	87	36	22.5	16.8	9.6	53.6	65.7	39.2	5.1	2	1	3.05	57.1	288.4	0.952367	19.6265	0.640272	24.2385	5	36.0458
0	0	0	0	0	0	98	26	23.8	20.3	11	18.8	67.7	39.9	12.5	2.2	2.2	2.47	41.3	166.6	0.87	17.23	0.8	21.1	4.38	54.925
0	0	0	0	0	0	84	29	16.1	17	17.1	48.6	65.6	39.1	6.2	1.9	1.59316	3.16	42.4	232.2	0.952367	19.6265	0.640272	24.2385	4.49	44.0951
0	0	0	0	0	0	126	29	9.6	13.6	9.1	52.2	66	39.1	9.6	2.4	1.4	2.57	40.5	239	0.92	26.34	0.5	21.6	4.66	28.0195
0	0	0	0	0	0	97	22	72.7	44.2	13.5	49.5	71.4	40.9	13.5	3.6	1.2	2.65	47.6	230.5	1.26	18.69	0.6	24.1	4.94	39.662
0	0	0	0	0	0	87	29	28.1	22.3	12.5358	45.5153	68.5587	40.1243	9.24377	2.97302	1.59316	2.81	67.2732	220.211	0.952367	19.6265	0.640272	24.2385	5.04	40.5236
0	0	0	0	0	0	85	29	5.6	14.3	10.2	41.1	68.4	43.8	12.5	3.5	0.6	2.58	37.5	133.5	0.86	23.98	0.5	25.3	4.74	40.9896
0	0	0	0	0	0	164	29	19.2674	20.3419	12.5358	45.5153	68.5587	40.1243	9.24377	2.97302	1.59316	2.68987	67.2732	220.211	0.952367	19.6265	0.640272	24.2385	4.70861	38.4154
0	0	0	0	0	0	131	26	24	24.4	27	52.7	73.5	40.4	10.3	2.8	12.3	2.99	30.2	230.6	0.88	24.34	0.6	20.1	4.72	19.244
0	0	0	0	0	0	84	27	17.3	18.5	12.5358	45.5153	68.5587	40.1243	9.24377	2.97302	1.59316	3.41	67.2732	220.211	0.952367	19.6265	0.640272	24.2385	5.08	24.9788
0	0	0	0	0	0	164	27	19.2674	20.3419	12.5358	45.5153	68.5587	40.1243	9.24377	2.97302	1.59316	2.68987	67.2732	220.211	0.952367	19.6265	0.640272	24.2385	4.70861	32.3979
0	0	0	0	0	0	93	22	10.4	17.3	6.4	50.3	70.7	42	9.5	2.9	0.5	1.6	45.2	269.9	0.67	16.18	0.7	24.4	4.42	25.5056
0	0	0	0	0	0	140	22	15.1	19.8	6.1	64.3	63.2	34.6	6	2.2	0.7	2.68987	67.2732	220.211	0.952367	19.6265	0.640272	24.2385	4.70861	19.4262
0	0	0	0	0	0	56	32	17.3	18.1	14.6	34.9	67.1	43.2	7.1	2.7	3.7	2.78	40.8	167	0.89	20.05	0.6	23.6	4.62	50.4155
0	0	0	0	0	0	161	32	19.2674	20.3419	12.5358	45.5153	68.5587	40.1243	9.24377	2.97302	1.59316	2.68987	67.2732	220.211	0.952367	19.6265	0.640272	24.2385	4.70861	40.0925
0	0	0	0	0	0	71	31	5.3	14.6	8.5	34.2	63.9	38.7	7.7	2.9	6.4	2.44	43.3	167.6	0.73	15.48	0.6	23.9	4.75	38.1151
0	0	0	0	0	0	161	32	19.2674	20.3419	12.5358	45.5153	68.5587	40.1243	9.24377	2.97302	1.59316	2.68987	67.2732	220.211	0.952367	19.6265	0.640272	24.2385	4.70861	27.5552
0	0	0	0	0	0	91	28	16.1	14.3	26.6	41.1	68.9	39.5	6.7	2.2	0.3	2.63	46.6	314.3	0.952367	19.6265	0.640272	24.2385	4.74	38.6072
0	0	0	0	0	0	64	38	12.1	14.9	9.6	51.4	62	37.6	7.3	2.9	0.9	1.76	40	216	0.86	17.21	0.6	22.9	4.4	53.1925
0	0	0	0	0	0	147	38	19.2674	20.3419	12.5358	45.5153	68.5587	40.1243	9.24377	2.97302	2.1	2.68987	67.2732	220.211	0.952367	19.6265	0.640272	24.2385	4.70861	17.929
0	0	0	0	0	0	49	30	19.2674	20.3419	12.5358	45.5153	68.5587	40.1243	9.24377	2.97302	1.59316	2.68987	67.2732	220.211	0.952367	19.6265	0.640272	24.2385	4.70861	50.2718
0	0	0	0	0	0	93	30	29	29	21.9	58.6	75.3	38.8	6.9	2	0.5	2.12	43.2	192.7	1	19.04	0.9	22.3	4.92	18.5915
0	0	0	0	0	0	92	36	28	22.8	12.2	47.5	69.3	38.4	6.8	2.2	0.9	3.16	41.7	300.6	0.98	23.24	0.7	23.1	5.19	39.7054
0	0	0	0	0	0	89	26	11.1	11.7	7.3	29.5	64.9	41.1	11	3.8	1.1	3.44	48.9	219.5	1.11	21.54	0.7	26	4.52	48.9912
0	0	0	0	0	0	91	30	8.2	18.3	12.5358	45.5153	68.5587	40.1243	9.24377	2.97302	1.59316	1.74	67.2732	220.211	0.952367	19.6265	0.640272	24.2385	4.98	52.5128
0	0	0	0	0	0	140	31	19.2674	20.3419	12.5358	45.5153	68.5587	40.1243	9.24377	2.97302	1.59316	2.68987	67.2732	220.211	0.952367	19.6265	0.640272	24.2385	4.1	44.7716
0	0	0	0	0	0	154	31	19.2674	20.3419	12.5358	45.5153	68.5587	40.1243	9.24377	2.97302	1.59316	2.68987	67.2732	220.211	0.952367	19.6265	0.640272	24.2385	4.70861	28.4861
0	0	0	0	0	0	83	29	7.1	17.1	10.9	38.3	69.8	42.3	10	3.7	0.9	2.63	40.6	213	0.952367	19.6265	0.640272	24.2385	4.46	36.5879
0	0	0	0	0	0	167	29	19.2674	20.3419	12.5358	45.5153	68.5587	40.1243	9.24377	2.97302	1.59316	2.68987	67.2732	220.211	0.952367	19.6265	0.640272	24.2385	4.70861	46.4209
0	0	0	0	0	1	84	37	22.4	20.9	19.2	39.8	68.1	41.8	6.2	2.5	1.59316	2.8	48.8	178.4	0.952367	19.6265	0.640272	24.2385	4.43	46.5016
0	0	0	0	0	0	82	34	21.1	26.9	15.2	34	66.3	39.7	10	2.9	1.2	2.1	39.8	230.9	0.79	17.7	0.6	28.9	4.49	52.1247
0	0	0	0	0	0	160	34	19.2674	20.3419	12.5358	45.5153	68.5587	40.1243	9.24377	2.97302	1.59316	2.68987	67.2732	220.211	0.952367	19.6265	0.640272	24.2385	4.70861	30.275
0	0	0	0	0	0	89	23	15	16.3	9.4	29.3	73.3	43.6	7.8	2.7	1.3	3.18	43.3	201.2	0.952367	19.6265	0.640272	24.2385	5.05	28.4283
0	0	0	0	0	0	149	24	19.2674	20.3419	12.5358	45.5153	68.5587	40.1243	9.24377	2.97302	1.59316	2.68987	67.2732	220.211	0.952367	19.6265	0.640272	24.2385	4.70861	26.4197
0	0	0	0	0	0	149	24	21.8	20.4	9.1	33.6	65.8	36.3	9.2	3.2	0.6	2.77	45	237.3	0.84	12.37	0.6	27.9	4.39	40.9061
0	0	0	0	0	0	91	26	24.2	23	12.3	40.7	73.8	40.1	6.6	1.8	0.5	3.71	34.6	310.5	0.952367	19.6265	0.640272	24.2385	4.38	53.5272
0	0	0	0	0	0	114	31	13.9	20	5.6	46	69.7	40	12.8	3.6	1.59316	2.94	37.6	196.6	1.12	23.98	0.8	22.5	4.57	32.5886
0	0	0	0	0	0	100	26	95.6	63.5	14.8	48.9	67.5	39.5	12	3	1.2	2.58	51.3	259.3	1.08	22.68	0.9	24.6	4.31	54.7178
0	0	0	0	0	0	160	26	19.2674	20.3419	12.5358	45.5153	68.5587	40.1243	9.24377	2.97302	1.59316	2.68987	67.2732	220.211	0.952367	19.6265	0.640272	24.2385	4.70861	45.9158
0	0	0	0	0	0	97	26	13.4	15.8	12.5358	45.5153	68.5587	40.1243	9.24377	2.97302	1.59316	2.55	67.2732	220.211	0.952367	19.6265	0.640272	24.2385	4.46	39.3026
0	0	0	0	0	0	84	33	16	15.8	12.5358	45.5153	68.5587	40.1243	9.24377	2.97302	1	2.68987	67.2732	220.211	0.952367	19.6265	0.640272	24.2385	4.83	23.7285
0	0	0	0	0	0	162	33	22	18.7	12.5358	45.5153	68.5587	40.1243	9.24377	2.97302	2.3	2.68987	67.2732	220.211	0.952367	19.6265	0.640272	24.2385	4.70861	53.5233
0	0	0	0	0	0	162	33	19.2674	20.3419	12.5358	45.5153	68.5587	40.1243	9.24377	2.97302	1.59316	2.68987	67.2732	220.211	0.952367	19.6265	0.640272	24.2385	4.70861	18.5497
0	0	0	0	0	0	0	27	19.2674	20.3419	12.5358	45.5153	68.5587	40.1243	9.24377	2.97302	1.59316	2.68987	67.2732	220.211	0.952367	19.6265	0.640272	24.2385	4.70861	38.7666
0	0	0	0	0	0	111	27	14.8	18.5	12.5	40.6	66.6	38.2	6.6	2	0.7	1.71	45.4	190	0.97	22.14	0.7	27.1	4.27	22.9323
0	0	0	0	0	0	89	32	20.3	22.4	11.7	39.4	64	37.3	5.6	2.2	0.5	2.17	47.1	240.6	0.952367	19.6265	0.640272	24.2385	4.74	20.8309
0	0	0	0	0	0	95	26	12.6	17.6	7.5	35.8	71.4	41	5.8	2	0.5	2.57	38.7	187.8	0.952367	19.6265	0.640272	24.2385	4.35	25.3464
0	0	0	0	0	0	147	26	35.8	22.8	6.8	34.2	64	35.7	5.2	2.1	0.5	2.68987	67.2732	220.211	0.952367	19.6265	0.640272	24.2385	4.70861	25.3116
0	0	0	0	0	0	137	26	13.2	17.2	7.4	42.2	66.6	38.9	6.7	1.2	1.1	2.48	42.4	201.9	0.76	21.42	0.6	21.3	4.9	45.3523
0	0	0	0	0	0	83	31	27.3	18.4	21.9	55.8	71.3	42.1	13.5	4.7	1.8	2.66	41.1	291.5	0.952367	19.6265	0.640272	24.2385	5.4	43.5539
0	0	0	0	0	0	161	31	19.2674	20.3419	12.5358	45.5153	68.5587	40.1243	9.24377	2.97302	1.59316	2.68987	67.2732	220.211	0.952367	19.6265	0.640272	24.2385	4.70861	27.6915
0	0	0	0	0	0	84	29	10.6	16.8	10.5	41.1	70	41.4	7.4	2.8	1.59316	3.93	54.6	313.1	0.952367	19.6265	0.640272	24.2385	4.07	19.1965
0	0	0	0	0	0	157	29	19.2674	20.3419	12.5358	45.5153	68.5587	40.1243	9.24377	2.97302	1.59316	2.68987	67.2732	220.211	0.952367	19.6265	0.640272	24.2385	4.70861	31.2019
0	0	0	0	0	0	89	29	13.1	14.1	19.2	47.9	67.4	41.2	6.7	2.4	2.7	2.23	30.6	155.3	0.64	17.19	0.5	22.3	5.47	44.5397
0	0	0	0	0	0	77	25	18	17.3	14.3	43.6	73.3	45.2	7.5	2.6	0.6	2.21	50.1	235.6	0.89	27.66	0.6	27.7	4.88	56.6473
0	0	0	0	0	0	86	30	57.1	47.7	9.6	46.2	74.9	44.6	10.7	3.4	1.2	2.25	36.4	209.2	0.99	23.25	0.6	24.8	4.55	18.774
0	0	0	0	0	0	85	30	5.2	16.3	8.2	36.6	73.7	42.4	7.1	2.5	1	2.69	40.7	231.1	0.952367	19.6265	0.640272	24.2385	4.6	50.5358
0	0	0	0	0	0	133	31	15.9	20	10	39.8	66.3	39.4	6.2	1.7	1.6	2.55	48.8	185	0.85	22.51	0.6	22.5	4.96	35.0588
0	0	0	0	0	0	158	31	19.2674	20.3419	12.5358	45.5153	68.5587	40.1243	9.24377	2.97302	1.59316	2.68987	67.2732	220.211	0.952367	19.6265	0.640272	24.2385	4.70861	27.3356
0	0	0	0	0	0	97	24	24	17.5	12.7	44.1	73.2	40.6	15.3	4.3	0.7	1.86	35.3	284.7	0.82	16.8	0.7	24.7	4.85	25.6414
0	0	0	0	0	0	84	28	15.2	18.8	19.7	55	67.6	38.5	7.2	2.5	0.9	1.86	43	183.3	0.8	17.45	0.6	26.1	4.61	28.8317
0	0	0	0	0	0	147	28	19.2674	20.3419	12.5358	45.5153	68.5587	40.1243	9.24377	2.97302	1.59316	2.68987	67.2732	220.211	0.952367	19.6265	0.640272	24.2385	4.70861	45.9223
0	0	0	0	0	0	49	26	12.2	18.5	10.7	60	72	46.8	14	4.5	0.6	4.44	55.8	277.7	0.92	11.4	0.7	25.9	4.52	22.6916
0	0	0	0	0	0	49	26	19.2	22.7	12.8	54.4	64.8	41.6	12.1	4.9	1.59316	2.75	51.8	183	0.952367	19.6265	0.640272	24.2385	4.70861	56.1296
0	0	0	0	0	0	82	28	11	16.3	12.5358	45.5153	68.5587	40.1243	9.24377	2.97302	1.59316	2.62	67.2732	220.211	0.952367	19.6265	0.640272	24.2385	4.6	45.0276
0	0	0	0	0	0	88	26	13.7	18.8	11.5	41	66.7	39.5	12	3.7	6.3	3.16	43.6	176.7	0.97	19.47	0.8	21.1	4.22	23.6607
0	0	0	0	0	0	56	31	10.7	17.5	12	32.2	74.1	45.2	7.3	2.5	2.3	2.18	43.4	192.8	0.952367	19.6265	0.640272	24.2385	4.24	49.1994
0	0	0	0	0	0	86	30	9.3	17.7	8.5	47.9	71.4	42.6	11.3	3.7	0.9	2.38	54.2	269.7	0.952367	19.6265	0.640272	24.2385	5.29	53.7669
0	0	0	0	0	0	115	30	19.2674	20.3419	12.5358	45.5153	68.5587	40.1243	9.24377	2.97302	1.59316	2.68987	67.2732	220.211	0.952367	19.6265	0.640272	24.2385	4.4	31.9514
0	0	0	0	0	0	163	30	19.2674	20.3419	12.5358	45.5153	68.5587	40.1243	9.24377	2.97302	1.59316	2.68987	67.2732	220.211	0.952367	19.6265	0.640272	24.2385	4.70861	35.1778
0	0	0	0	0	0	86	26	12.7	18.3	13.2	47	76	46.2	8.4	2.6	1.59316	3.12	36.8	327.8	0.952367	19.6265	0.640272	24.2385	4.49	32.7338
0	0	0	0	0	0	148	26	19.2674	20.3419	12.5358	45.5153	68.5587	40.1243	9.24377	2.97302	1.59316	2.68987	67.2732	220.211	0.952367	19.6265	0.640272	24.2385	4.70861	24.2702
0	0	0	0	0	0	70	29	11.4	14.7	10.6	44.1	73.9	47.1	8.6	2.9	2.1	2.69	42.5	223.1	0.98	19.88	0.6	25.3	4.95	45.5532
0	0	0	0	0	0	96	27	37.8	23.5	14.8	54	77	47.4	5.4	1.8	1.3	3.41	36.5	172.2	0.952367	19.6265	0.640272	24.2385	5.16	27.7693
0	0	0	0	0	0	82	27	51.7	28.1	15.5	58.9	68.8	41.5	11.1	3.5	1.59316	2.47	52.6	231	0.952367	19.6265	0.640272	24.2385	4.93	44.0453
0	0	0	0	0	0	91	27	19.2674	20.3419	12.5358	45.5153	68.5587	40.1243	9.24377	2.97302	1.59316	2.68987	67.2732	220.211	0.952367	19.6265	0.640272	24.2385	4.55	57.5177
0	0	0	0	0	0	89	32	10.3	18.1	12.5358	45.5153	68.5587	40.1243	9.24377	2.97302	1.59316	2.52	67.2732	220.211	0.952367	19.6265	0.640272	24.2385	5.09	25.0732
0	0	0	0	0	0	164	32	19.2674	20.3419	12.5358	45.5153	68.5587	40.1243	9.24377	2.97302	1.59316	2.68987	67.2732	220.211	0.952367	19.6265	0.640272	24.2385	4.70861	30.1327
0	0	0	0	0	0	85	31	12.6	15.6	9.1	32	69.2	42	9.8	3.7	1.59316	2.38	39.6	234.5	0.952367	19.6265	0.640272	24.2385	5.05	32.6334
0	0	0	0	0	0	113	22	4.4	13.3	7.7	36.5	64.9	37.3	8.2	2.7	1.59316	2.02	39.3	191.9	0.952367	19.6265	0.640272	24.2385	4.45	51.0941
0	0	0	0	0	0	161	28	8.5	14	10.1	47.5	67.7	35.7	8.7	2.2	1.1	3.98	41.3	250.6	1.15	23.11	0.7	21.5	4.1	24.4572
0	0	0	0	0	0	86	29	37.2	29.3	12.5358	45.5153	68.5587	40.1243	9.24377	2.97302	1.59316	2.79	67.2732	220.211	0.952367	19.6265	0.640272	24.2385	5.01	57.2075
0	0	0	0	0	0	84	32	11.1	14.1	7.5	35.5	66.7	38.5	9.2	3.4	1.4	3	40.4	188	0.952367	19.6265	0.640272	24.2385	4.94	36.0485
0	0	0	0	0	0	161	33	19.2674	20.3419	12.5358	45.5153	68.5587	40.1243	9.24377	2.97302	1.59316	2.68987	67.2732	220.211	0.952367	19.6265	0.640272	24.2385	4.70861	26.0534
0	0	0	0	0	0	84	23	16.4	23.8	15.6	35.7	73.8	42.7	10	2.9	1.1	2.3	41.6	261.2	0.952367	19.6265	0.640272	24.2385	4.59	42.2037
0	0	0	0	0	0	80	34	8.6	15.9	5.4	26.3	74.2	43.4	8.6	2.8	1.59316	2.27	43.5	196.5	0.952367	19.6265	0.640272	24.2385	5.2	27.0827
0	0	0	0	0	0	154	34	19.2674	20.3419	12.5358	45.5153	68.5587	40.1243	9.24377	2.97302	1.59316	2.68987	67.2732	220.211	0.952367	19.6265	0.640272	24.2385	4.70861	17.7164
0	0	0	0	0	0	86	29	9.7	14.9	12.5358	45.5153	68.5587	40.1243	9.24377	2.97302	1.59316	2.77	67.2732	220.211	0.952367	19.6265	0.640272	24.2385	4.23	19.5794
0	0	0	0	0	0	102	28	15.8	22	9.3	59.6	69.7	40	6.9	2.3	0.8	2.76	49.3	325.5	1.44	15.06	0.9	26.9	5.54	42.9188
0	0	0	0	0	0	63	29	19.2674	20.3419	12.5358	45.5153	68.5587	40.1243	9.24377	2.97302	2.4	2.68987	67.2732	220.211	0.952367	19.6265	0.640272	24.2385	4.70861	36.9289
0	0	0	0	0	0	84	29	19.9	27.3	7.6	48.2	71.7	44	13.3	3.9	1	2.46	43.8	226	1.1	31.46	0.7	23.8	5.82	55.036
0	0	0	0	0	0	86	21	16.9	20.5	8.1	50.2	71.6	41.3	19.7	5.8	1	2.51	45.8	300.3	1.07	22.7	0.9	23.4	3.65	38.5162
0	0	0	0	0	0	88	27	14.5	16.6	12.5358	45.5153	68.5587	40.1243	9.24377	2.97302	1.59316	3.23	67.2732	220.211	0.952367	19.6265	0.640272	24.2385	4.63	52.5869
0	0	0	0	0	0	87	40	93.6	58.7	12.5358	45.5153	68.5587	40.1243	9.24377	2.97302	1.59316	2.47	67.2732	220.211	0.952367	19.6265	0.640272	24.2385	4.61	54.8009
0	0	0	0	0	0	105	40	148.4	89.8	17.2	58.7	62.9	37.3	8.2	2.9	1.59316	2.68987	67.2732	220.211	0.952367	19.6265	0.640272	24.2385	4.70861	52.3797
0	0	0	0	0	0	165	40	14.4	22.8	14.4	72.7	65.2	37.9	8.1	2.2	1.59316	2.68987	67.2732	220.211	0.952367	19.6265	0.640272	24.2385	4.70861	25.7685
0	0	0	0	0	0	165	40	19.2674	20.3419	12.5358	45.5153	68.5587	40.1243	9.24377	2.97302	1.59316	2.68987	67.2732	220.211	0.952367	19.6265	0.640272	24.2385	4.70861	31.0408
0	0	0	0	0	0	98	24	22	19.1	11.2	30.7	62.9	38.7	7.8	3.2	1.9	3.09	36.8	164.3	0.85	19.53	0.6	26.3	4.4	35.9895
0	0	0	0	0	0	49	29	11.8	18.2	23.7	50.1	76	44	6.8	2.4	0.8	2.24	46.8	183.3	0.8	17.4	0.8	26.9	5	34.087
0	0	0	0	0	0	154	29	19.2674	20.3419	12.5358	45.5153	68.5587	40.1243	9.24377	2.97302	1.59316	2.68987	67.2732	220.211	0.952367	19.6265	0.640272	24.2385	4.70861	57.1162
0	0	0	0	0	0	86	28	6.7	14.2	12.5358	45.5153	68.5587	40.1243	9.24377	2.97302	1.59316	2.79	67.2732	220.211	0.952367	19.6265	0.640272	24.2385	4.7	36.2016
0	0	0	0	0	0	149	28	19.2674	20.3419	12.5358	45.5153	68.5587	40.1243	9.24377	2.97302	1.59316	2.68987	67.2732	220.211	0.952367	19.6265	0.640272	24.2385	4.70861	27.1005
0	0	0	0	0	0	85	30	8.6	12.7	8.8	33.6	70.4	42.6	7.4	1.6	1.2	2.86	51.9	217.5	0.952367	19.6265	0.640272	24.2385	4.78	42.4107
0	0	0	0	0	0	154	30	19.2674	20.3419	12.5358	45.5153	68.5587	40.1243	9.24377	2.97302	1.59316	2.68987	67.2732	220.211	0.952367	19.6265	0.640272	24.2385	4.70861	19.847
0	0	0	0	0	0	42	30	8.5	17.7	10.8	32.7	64.9	42.2	13.9	4.9	1.3	3.31	49.4	253.5	0.97	12.16	0.6	21.8	3.95	55.0926
0	0	0	0	0	0	63	35	14.4	17.9	10.6	32.3	66.9	39.5	11.1	3.6	1.1	3.19	46.1	170.5	1	16.24	0.6	23.5	4.4	46.564
0	0	0	0	0	0	164	35	19.2674	20.3419	12.5358	45.5153	68.5587	40.1243	9.24377	2.97302	1.59316	2.68987	67.2732	220.211	0.952367	19.6265	0.640272	24.2385	4.70861	34.89
0	0	0	0	0	0	86	38	10.9	18.8	11.2	48.6	72.1	40.4	11.4	3	2.5	3.43	51.1	142.3	0.952367	19.6265	0.640272	24.2385	4.64	52.5559
0	0	0	0	0	0	83	32	33.2	24.3	12.5	47.6	71.7	43.8	11.6	3.4	1.59316	2.83	45.9	311.6	0.952367	19.6265	0.640272	24.2385	4.27	40.4213
0	0	0	0	0	0	154	32	19.2674	20.3419	12.5358	45.5153	68.5587	40.1243	9.24377	2.97302	1.59316	2.68987	67.2732	220.211	0.952367	19.6265	0.640272	24.2385	4.70861	19.7382
0	0	0	0	0	0	88	28	8	13.8	12.5358	45.5153	68.5587	40.1243	9.24377	2.97302	1.59316	2.68	67.2732	220.211	0.952367	19.6265	0.640272	24.2385	4.41	40.1276
0	0	0	0	0	0	91	29	12.5	17	14.5	32.8	71.5	41.2	11	4	0.8	1.93	36	169.3	0.97	15.24	0.6	23.2	4.9	35.6819
0	0	0	0	0	0	160	29	9.3	13.7	12.5358	45.5153	68.5587	35	9.24377	2.97302	1.59316	2.71	67.2732	271.6	0.952367	19.6265	0.640272	24.2385	4.70861	22.8292
0	0	0	0	0	0	160	29	19.2674	20.3419	12.5358	45.5153	68.5587	40.1243	9.24377	2.97302	1.59316	2.68987	67.2732	220.211	0.952367	19.6265	0.640272	24.2385	4.70861	50.7525
0	0	0	0	0	0	122	28	40.2	30.6	22.6	16.4	64.8	35.3	4.9	1.9	3.7	2.61	45	166.4	0.952367	19.6265	0.640272	24.2385	4.2	43.8271
0	0	0	0	0	0	126	27	17.9	17.2	7.9	40.6	59.8	34.9	5.3	2.1	1.7	1.77	39.1	202.2	0.67	18.73	0.5	24.6	4.6	55.913
0	0	0	0	0	0	42	34	22.8	19.6	13.5	50.8	66.8	39.1	8.9	2.9	1.6	2.81	46.3	195.9	0.96	24.03	0.6	24.2	5.11	30.6805
0	0	0	0	0	0	94	31	16.4	15.6	12.9	48.8	72.5	41.7	3.9	1.6	0.7	2.43	40.7	248.7	0.95	25.19	0.6	20.1	4.68	28.3405
0	0	0	0	0	0	119	30	30.4	23	11.1	78.6	65.5	34.9	10	3.2	1.59316	2.21	35.9	211	0.952367	19.6265	0.640272	24.2385	4.59	55.926
0	0	0	0	0	0	84	37	18.3	15	7.4	25.9	65.7	40.1	10.2	3.5	0.6	2.66	42.2	147.3	0.85	16.64	0.4	23.3	4.65	55.2818
0	0	0	0	0	0	112	30	20.6	16.4	7.9	38.9	69.3	40.5	11.4	3.3	1.2	2.53	40.6	254.2	0.952367	19.6265	0.640272	24.2385	4.21	55.1517
0	0	0	0	0	0	109	32	44.2	39.2	7.8	27.3	65.9	41.7	13.2	3.9	0.8	3.45	43	231.7	0.9	16.81	0.6	23.7	4.7	57.4273
0	0	0	0	0	0	86	36	11.1	14	12.5358	45.5153	68.5587	40.1243	9.24377	2.97302	1.59316	2.43	67.2732	220.211	0.952367	19.6265	0.640272	24.2385	4.97	33.6568
0	0	0	0	0	0	88	27	18.4	16.2	15.7	39.8	67.2	41.1	12.3	3.8	1.1	2.19	38.9	227	0.85	15.99	0.7	27.1	4.83	22.1236
0	0	0	0	0	0	150	27	19.2674	20.3419	12.5358	45.5153	68.5587	40.1243	9.24377	2.97302	1.59316	2.68987	67.2732	220.211	0.952367	19.6265	0.640272	24.2385	4.70861	27.27
0	0	0	0	0	0	90	37	14.8	15.9	13	39.3	67.7	39	15.5	4.6	2.5	3.22	45.8	224.6	1	25.26	0.8	23.8	5.19	55.2504
0	0	0	0	0	0	167	37	19.2674	20.3419	12.5358	45.5153	68.5587	40.1243	9.24377	2.97302	1.59316	2.68987	67.2732	220.211	0.952367	19.6265	0.640272	24.2385	4.70861	28.2919
0	0	0	0	0	0	130	26	9.7	14.5	10.9	44.3	65.9	39.9	6.9	2.4	0.9	3.31	46.5	225.8	1.06	23.28	0.6	21	4.56	53.3285
0	0	0	0	0	0	89	37	9.9	14.3	6.8	35.6	60.7	35.4	14.3	4.2	0.8	2.43	40	141.2	0.77	18.36	0.5	22.5	4.61	33.5748
0	0	0	0	0	0	84	29	16.3	18.8	13.6	33.3	73.6	43.6	9	2.9	0.5	3.37	50.1	238	0.952367	19.6265	0.640272	24.2385	5.09	30.6222
0	0	0	0	0	0	83	27	10.3	17.1	12.5358	45.5153	68.5587	40.1243	9.24377	2.97302	1.59316	2.51	67.2732	220.211	0.952367	19.6265	0.640272	24.2385	4.85	40.1804
0	0	0	0	0	0	126	34	11.1	15.6	5.4	36	65.5	37.6	5.7	2.4	1.59316	2.56	38.4	191.7	0.952367	19.6265	0.640272	24.2385	4.59	53.1677
0	0	0	0	0	0	116	23	19	19.9	10.8	54.4	73.8	40.9	9.2	2.8	1.8	2.4	37	248.1	0.8	15.41	0.5	20.6	4.99	21.0998
0	0	0	0	0	0	95	28	8.2	10.6	7.1	39	66.9	35.7	5.9	1.9	0.4	2.02	41.3	169.7	1.01	17.78	0.8	20	4.28	48.2674
0	0	0	0	0	0	94	39	13.6	17.1	9	44.8	64.8	40.2	9.2	3.2	1	2.4	42.7	239	0.88	18.84	0.7	24.3	5.31	27.7334
0	0	0	0	0	0	147	39	19.2674	20.3419	12.5358	45.5153	68.5587	40.1243	9.24377	2.97302	1.59316	2.68987	67.2732	220.211	0.952367	19.6265	0.640272	24.2385	4.70861	33.2011
0	0	0	0	0	0	147	39	19.2674	20.3419	12.5358	45.5153	68.5587	40.1243	9.24377	2.97302	1.59316	2.68987	67.2732	220.211	0.952367	19.6265	0.640272	24.2385	4.70861	53.3083
0	0	0	0	0	0	100	36	6.1	14.1	8.4	24.9	63.5	38.5	11.9	3.8	0.8	2.36	28.9	203.5	1.12	20.42	0.6	26.3	4.31	46.314
0	0	0	0	0	0	138	29	19.4	21.3	17.1	55	70.6	40.4	6.6	2.5	0.5	2.28	47	201.3	0.96	22.85	0.6	26.7	4.32	53.3189
0	0	0	0	0	0	84	36	7.7	12.1	7.7	37.6	63.5	40.6	12.5	4.1	1.3	3.8	62.7	272.8	1.23	19.29	0.7	25.4	4.91	48.9505
0	0	0	0	0	0	87	22	10.3	17.8	8.3	38.5	63.4	40.1	8.4	3.3	1.59316	3.75	43.5	176.6	0.952367	19.6265	0.640272	24.2385	4.9	51.2059
0	0	0	0	0	0	86	26	10.7	13.3	9.1	34.5	68.7	39.1	5.7	2.2	1	3.68	40.5	179.8	0.952367	19.6265	0.640272	24.2385	4.84	41.7837
0	0	0	0	0	0	166	26	16.7	18.6	10.8	47.2	65.6	33.7	4.4	1.7	1	2.68987	67.2732	220.211	0.952367	19.6265	0.640272	24.2385	4.70861	57.0574
0	0	0	0	0	0	166	26	19.2674	20.3419	12.5358	45.5153	68.5587	40.1243	9.24377	2.97302	1.59316	2.68987	67.2732	220.211	0.952367	19.6265	0.640272	24.2385	4.70861	38.6588
0	0	0	0	0	0	75	36	17.2	18.5	15.5	45.8	71.1	43.3	4.3	1.6	1.9	2.21	34.1	227.7	0.98	17.59	0.7	23	4.44	46.9847
0	0	0	0	0	0	167	37	19.2674	20.3419	12.5358	45.5153	68.5587	40.1243	9.24377	2.97302	1.59316	2.68987	67.2732	220.211	0.952367	19.6265	0.640272	24.2385	4.70861	50.4805
0	0	0	0	0	0	91	37	11.6	16.1	9.2	37.6	67.7	38.2	7.3	3.1	1.1	1.36	36.6	182.1	0.77	16.11	0.7	28.5	4.21	54.8039
0	0	0	0	0	0	71	29	6.8	12.8	9.1	33.9	72.8	47.9	6.7	2.1	0.8	3.5	47.8	136.1	1	25.37	0.6	21.4	5.37	34.5043
0	0	0	0	0	0	123	28	58.1	42.3	29.9	45.8	67.5	38.8	6.9	1.9	1.59316	2.08	41.9	179.4	0.952367	19.6265	0.640272	24.2385	5.05	46.1884
0	0	0	0	0	0	77	29	14	17	10.5	34.6	69.3	43	12.4	4.6	1.59316	3.36	38.6	188.5	0.952367	19.6265	0.640272	24.2385	4.63	33.1543
0	0	0	0	0	0	98	29	8.6	16.9	12.5358	45.5153	68.5587	40.1243	9.24377	2.97302	1.59316	3.38	67.2732	220.211	0.952367	19.6265	0.640272	24.2385	4.51	31.3181
0	0	0	0	0	0	164	29	19.2674	20.3419	12.5358	45.5153	68.5587	40.1243	9.24377	2.97302	1.59316	2.68987	67.2732	220.211	0.952367	19.6265	0.640272	24.2385	4.70861	27.1498
0	0	0	0	0	0	152	26	9.4	13	8.5	45.7	67.7	40	3.9	1.4	0.7	2.9	30.9	225.6	0.75	24.93	0.4	21.6	4.55	52.5785
0	0	0	0	0	0	164	26	19.2674	20.3419	12.5358	45.5153	68.5587	40.1243	9.24377	2.97302	1.59316	2.68987	67.2732	220.211	0.952367	19.6265	0.640272	24.2385	4.70861	45.3865
0	0	0	0	0	0	91	31	12.7	20.4	7.6	35.5	75.6	41	13.6	4.1	1.2	2.46	37.7	200.1	0.67	18.14	0.5	24.8	5	55.9075
0	0	0	0	0	0	109	28	40	32	12.5358	45.5153	68.5587	40.1243	9.24377	2.97302	1.59316	2.01	67.2732	220.211	0.952367	19.6265	0.640272	24.2385	4.44	55.6737
0	0	0	0	0	0	96	26	19.2674	20.3419	12.5358	33.7	67.3	43.5	7.2	2.8	1.1	2.82	47.5	213.4	0.7	19.23	0.6	26.4	4.66	57.8409
0	0	0	0	0	0	85	27	19.6	21.1	12.5358	45.5153	68.5587	40.1243	9.24377	2.97302	1.59316	2.58	67.2732	220.211	0.952367	19.6265	0.640272	24.2385	4.88	22.2978
0	0	0	0	0	0	161	27	19.2674	20.3419	12.5358	45.5153	68.5587	40.1243	9.24377	2.97302	1.59316	2.68987	67.2732	220.211	0.952367	19.6265	0.640272	24.2385	4.70861	56.8736
0	0	0	0	0	0	90	38	9.6	13.9	8.5	41.5	63.9	36	7.1	2.4	1.1	2.01	37.5	195	0.952367	19.6265	0.640272	24.2385	4.65	26.4023
0	0	0	0	0	0	83	24	9	15.2	12.5358	45.5153	68.5587	40.1243	9.24377	2.97302	1.59316	2.78	67.2732	220.211	0.952367	19.6265	0.640272	24.2385	4.02	33.3182
0	0	0	0	0	0	108	35	23.7	19.5	10.9	56.3	67.2	41.8	7.7	2.8	0.6	3.46	39.2	161.2	0.88	27.64	0.6	21.2	4.89	27.8512
0	0	0	0	0	0	84	27	10.5	20.6	8.7	36.8	66.5	38.9	7	2.9	1.59316	3.22	43	275.4	0.952367	19.6265	0.640272	24.2385	4.58	38.2633
0	0	0	0	0	0	86	29	6.6	13.8	12.5358	45.5153	68.5587	40.1243	9.24377	2.97302	1.59316	2.36	67.2732	220.211	0.952367	19.6265	0.640272	24.2385	4.92	24.3837
0	0	0	0	0	0	160	29	19.2674	20.3419	12.5358	45.5153	68.5587	40.1243	9.24377	2.97302	1.59316	2.68987	67.2732	220.211	0.952367	19.6265	0.640272	24.2385	4.70861	18.8494
0	0	0	0	0	0	87	26	29.1	34.6	10.6	59.1	72.5	39.8	11.3	3.8	0.6	1.63	50.7	227.5	0.952367	19.6265	0.640272	24.2385	5.71	40.0785
0	0	0	0	0	0	0	30	19.2674	20.3419	12.5358	45.5153	68.5587	40.1243	9.24377	2.97302	1.59316	2.68987	67.2732	220.211	0.952367	19.6265	0.640272	24.2385	4.70861	47.4894
0	0	0	0	0	0	83	31	9.3	17.4	11.7	51.7	72.3	40.8	7.9	3.1	1	3.06	42.1	177.9	0.74	23.84	0.5	25.1	5	38.2834
0	0	0	0	0	0	77	26	8.2	17.1	8.1	30.5	71.7	43.2	10.5	3.3	0.8	2.57	44.2	152.7	0.952367	19.6265	0.640272	24.2385	5.34	57.4395
0	0	0	0	0	0	161	27	13.9	17.4	10.3	41.7	67.7	35.8	4.6	1.8	6	3.32	41.7	195.8	1.23	23.76	0.8	25	5.23	52.5877
0	0	0	0	0	0	77	28	13.5	14.8	6.5	33.2	65.9	38.6	9.4	2.3	1.59316	2.77	43.8	144.5	0.92	16.93	0.6	27	4.91	42.4444
0	0	0	0	0	0	137	32	11.3	21.6	14.2	55.8	65.3	39.8	8.9	3.1	2.7	2.84	42	236.8	1.04	22.87	0.7	21.2	4.63	55.3439
0	0	0	0	0	0	156	32	19.2674	20.3419	12.5358	45.5153	68.5587	40.1243	9.24377	2.97302	1.59316	2.68987	67.2732	220.211	0.952367	19.6265	0.640272	24.2385	4.70861	33.802
0	0	0	0	0	0	86	31	79.9	45.8	56.2	52.2	75	44.4	9.3	3.2	1.59316	2.35	47.8	339.6	0.952367	19.6265	0.640272	24.2385	4.76	35.1179
0	0	0	0	0	0	99	31	51.9	36.9	42	46.3	75.1	41.4	8.2	3.1	1.59316	2.68987	67.2732	220.211	0.952367	19.6265	0.640272	24.2385	4.70861	27.5811
0	0	0	0	0	0	120	31	50.7	36.6	12.5358	45.5153	68.5587	40.1243	9.24377	2.97302	1.59316	2.68987	67.2732	220.211	0.952367	19.6265	0.640272	24.2385	4.70861	29.6002
0	0	0	0	0	0	41	28	19.2674	20.3419	12.5358	45.5153	68.5587	40.1243	9.24377	2.97302	1.59316	2.68987	67.2732	220.211	0.952367	19.6265	0.640272	24.2385	4.70861	28.483
0	0	0	0	0	0	55	28	16.8	18.6	12.5358	45.5153	68.5587	40.1243	9.24377	2.97302	1.59316	1.59	67.2732	220.211	0.952367	19.6265	0.640272	24.2385	4.83	17.891
0	0	0	0	0	0	124	28	95.3	65.6	7.8	37.2	63.5	36.4	6.2	2.6	1.3	2.04	38	194.6	1	22.59	0.8	27.7	4.88	18.4537
0	0	0	0	0	0	161	28	30.1	20.2	6.4	45.1	61.2	33.1	4.6	1.7	1.59316	2.25	67.2732	198.6	0.952367	19.6265	0.640272	24.2385	4.70861	19.3871
0	0	0	0	0	0	161	28	19.2674	20.3419	12.5358	45.5153	68.5587	40.1243	9.24377	2.97302	1.59316	2.68987	67.2732	220.211	0.952367	19.6265	0.640272	24.2385	4.70861	37.0531
0	0	0	0	0	0	91	30	18.9	20.5	11.6	54.9	70.5	40.9	6.8	2.6	0.5	3.97	40.9	260.9	1.35	23.02	0.6	25.9	4.72	53.5237
0	0	0	0	0	0	163	31	19.2674	20.3419	12.5358	45.5153	68.5587	40.1243	9.24377	2.97302	1.59316	2.68987	67.2732	220.211	0.952367	19.6265	0.640272	24.2385	4.70861	39.5601
0	0	0	0	0	0	99	28	18.6	17	18.7	44	69.6	41	10.7	3.6	0.9	2.74	32.8	222.7	0.79	12.69	0.7	23.9	4.67	22.1955
0	0	0	0	0	0	161	28	19.2674	20.3419	12.5358	45.5153	68.5587	40.1243	9.24377	2.97302	1.59316	2.68987	67.2732	220.211	0.952367	19.6265	0.640272	24.2385	4.70861	54.7209
0	0	0	0	0	0	91	27	16.7	17.2	12.5358	45.5153	68.5587	40.1243	9.24377	2.97302	1.59316	2.77	67.2732	220.211	0.952367	19.6265	0.640272	24.2385	4.82	27.8342
0	0	0	0	0	0	84	26	73.7	40.4	12.3	46.1	73.5	41	6.3	2.5	2.1	4.31	52	289.2	0.952367	19.6265	0.640272	24.2385	5.08	41.1269
0	0	0	0	0	0	49	25	11.5	15.8	12.5358	45.5153	68.5587	40.1243	9.24377	2.97302	1.59316	2.68	67.2732	220.211	0.952367	19.6265	0.640272	24.2385	5.13	49.4545
0	0	0	0	0	0	112	25	19.2674	20.3419	12.5358	45.5153	68.5587	40.1243	9.24377	2.97302	1.59316	2.68987	67.2732	220.211	0.952367	19.6265	0.640272	24.2385	4.70861	32.7565
0	0	0	0	0	0	161	25	19.2674	20.3419	12.5358	45.5153	68.5587	40.1243	9.24377	2.97302	1.59316	2.68987	67.2732	220.211	0.952367	19.6265	0.640272	24.2385	4.70861	54.4616
0	0	0	0	0	0	84	26	24	24.1	10.2	54	68.5	42.2	6.4	2.1	0.7	2.16	36.7	159.2	0.7	22.29	0.5	21.2	4.78	40.7668
0	0	0	0	0	0	161	27	19.2674	20.3419	12.5358	45.5153	68.5587	40.1243	9.24377	2.97302	1.59316	2.68987	67.2732	220.211	0.952367	19.6265	0.640272	24.2385	4.70861	34.9378
0	0	0	0	0	0	119	25	23.8	30	6.9	54.7	68.3	37	8.5	2.3	1.59316	2.14	39.3	330	0.952367	19.6265	0.640272	24.2385	4.47	29.5044
0	0	0	0	0	0	154	25	19.2674	20.3419	12.5358	45.5153	68.5587	40.1243	9.24377	2.97302	1.59316	2.68987	67.2732	220.211	0.952367	19.6265	0.640272	24.2385	4.70861	28.0524
0	0	0	0	0	0	82	31	8.4	19.5	7.8	35.4	70.2	43	5	1.9	1.59316	2.67	33.6	199	0.952367	19.6265	0.640272	24.2385	4.85	38.6196
0	0	0	0	0	0	166	31	19.2674	20.3419	12.5358	45.5153	68.5587	40.1243	9.24377	2.97302	1.59316	2.68987	67.2732	220.211	0.952367	19.6265	0.640272	24.2385	4.70861	31.1602
0	0	0	0	0	0	84	23	44.4	24.7	66	65.3	71.4	43.3	13.4	4.1	3.2	2.77	45.1	258.7	1	22.82	0.6	24.5	5.78	18.3133
0	0	0	0	0	0	80	25	17.9	19.1	12.5358	45.5153	68.5587	40.1243	9.24377	2.97302	1.59316	2.45	67.2732	220.211	0.952367	19.6265	0.640272	24.2385	5.38	35.5407
0	0	0	0	0	0	158	25	19.2674	20.3419	12.5358	45.5153	68.5587	40.1243	9.24377	2.97302	1.59316	2.68987	67.2732	220.211	0.952367	19.6265	0.640272	24.2385	4.70861	48.2933
0	0	0	0	0	0	158	25	19.2674	20.3419	12.5358	45.5153	68.5587	40.1243	9.24377	2.97302	1.7	2.68987	67.2732	220.211	0.952367	19.6265	0.640272	24.2385	5.12	35.2462
0	0	0	0	0	0	51	32	39.2	25.2	21.1	42.3	70.7	44.5	17.5	5.7	0.8	2.74	58.4	293.1	0.91	18.05	0.6	20.4	5.39	27.8655
0	0	0	0	0	0	157	32	19.2674	20.3419	12.5358	45.5153	68.5587	40.1243	9.24377	2.97302	1.59316	2.68987	67.2732	220.211	0.952367	19.6265	0.640272	24.2385	4.70861	28.9857
0	0	0	0	0	0	63	28	10.4	15.9	12.5358	45.5153	68.5587	40.1243	9.24377	2.97302	1.59316	2.61	67.2732	220.211	0.952367	19.6265	0.640272	24.2385	4.06	31.9066
0	0	0	0	0	0	84	28	14.5	15	11.6	40.2	69.9	41.8	16.5	5.1	1.59316	2.01	36.8	228.4	0.952367	19.6265	0.640272	24.2385	4.72	27.4825
0	0	0	0	0	0	77	29	19.7	20.4	10.1	33.5	70.3	44.8	8.5	2.8	1.5	2.41	38	148	0.73	13.31	0.5	25.9	4.55	39.1908
0	0	0	0	0	0	63	32	41	33.1	12.5358	45.5153	68.5587	40.1243	9.24377	2.97302	1.59316	2.34	67.2732	220.211	0.952367	19.6265	0.640272	24.2385	4.94	35.6231
0	0	0	0	0	0	157	33	19.2674	20.3419	12.5358	45.5153	68.5587	40.1243	9.24377	2.97302	1.59316	2.68987	67.2732	220.211	0.952367	19.6265	0.640272	24.2385	4.70861	21.2156
0	0	0	0	0	0	88	30	21.2	22.4	12.5358	45.5153	68.5587	40.1243	9.24377	2.97302	1.59316	3.42	67.2732	220.211	0.952367	19.6265	0.640272	24.2385	4.9	44.3973
0	0	0	0	0	0	91	25	10.4	18.2	10.8	47.2	69.5	43.2	7.4	2.8	1.59316	1.93	36.8	242	0.952367	19.6265	0.640272	24.2385	4.70861	23.0107
0	0	0	0	0	0	108	25	19.2674	20.3419	12.5358	45.5153	68.5587	40.1243	9.24377	2.97302	1	2.68987	67.2732	220.211	0.952367	19.6265	0.640272	24.2385	4.23	21.4237
0	0	0	0	0	0	163	25	19.2674	20.3419	12.5358	45.5153	68.5587	40.1243	9.24377	2.97302	1.59316	2.68987	67.2732	220.211	0.952367	19.6265	0.640272	24.2385	4.70861	34.4133
0	0	0	0	0	0	163	25	19.2674	20.3419	12.5358	45.5153	68.5587	40.1243	9.24377	2.97302	1.59316	2.68987	67.2732	220.211	0.952367	19.6265	0.640272	24.2385	4.70861	40.4624
0	0	0	0	0	0	88	30	19.3	21.2	16.1	40.4	72.1	44.5	11.2	3.7	0.7	2.5	43.8	188.6	0.96	18	0.6	28.6	4.51	52.4745
0	0	0	0	0	0	99	25	26.8	23.6	21.7	50.2	74.1	43.5	6.9	2.2	0.7	2.42	47.4	253.8	0.952367	19.6265	0.640272	24.2385	4.53	17.7815
0	0	0	0	0	0	153	28	13	17.5	7.2	42.4	70.5	37.4	6.8	2.6	0.9	2.91	32.9	144.3	0.952367	19.6265	0.640272	24.2385	4.55	56.0137
0	0	0	0	0	0	86	27	7.6	18.6	12.5358	45.5153	68.5587	40.1243	9.24377	2.97302	1.59316	2.48	67.2732	220.211	0.952367	19.6265	0.640272	24.2385	4.72	44.3224
0	0	0	0	0	0	91	29	22.9	23.5	12.5358	45.5153	74.3	44.6	9.24377	2.97302	0.5	2.68987	67.2732	220.211	0.952367	19.6265	0.640272	24.2385	4.31	38.9952
0	0	0	0	0	0	150	29	29.7	27.8	10.1	60.8	67.7	38.2	6.4	2.1	1.59316	2.68987	67.2732	220.211	0.952367	19.6265	0.640272	24.2385	4.70861	33.3524
0	0	0	0	0	0	84	34	14	16.3	9.1	28.7	66.6	40.1	8	2.3	2.3	3.62	39.2	167.9	0.952367	19.6265	0.640272	24.2385	4.81	19.5056
0	0	0	0	0	0	97	32	8.9	15.1	9.5	42	69.6	37	5	2	1	3.02	54	306.9	1.15	18.73	0.8	24	4.91	46.2523
0	0	0	0	0	0	89	31	17.9	21.2	12	46.1	80.5	41.6	6.3	2.3	0.5	3.55	45.5	263	0.99	22.81	0.8	26.3	4.4	24.944
0	0	0	0	0	0	110	30	25.7	28.4	12.5358	45.5153	68.5587	40.1243	9.24377	2.97302	1.59316	2.15	67.2732	220.211	0.952367	19.6265	0.640272	24.2385	4.17	49.2192
0	0	0	0	0	0	166	30	19.2674	20.3419	12.5358	45.5153	68.5587	40.1243	9.24377	2.97302	1.59316	2.68987	67.2732	220.211	0.952367	19.6265	0.640272	24.2385	4.70861	29.7884
0	0	0	0	0	0	166	30	21.7	22.4	12.5358	45.5153	68.5587	38.3	9.24377	2.97302	1.59316	2.9	67.2732	236.9	0.952367	19.6265	0.640272	24.2385	4.70861	42.9671
0	0	0	0	0	0	85	33	29.1	27.9	9.8	35.1	69	40.7	3.8	1.7	0.6	1.93	47.7	225	0.952367	19.6265	0.640272	24.2385	4.97	33.2552
0	0	0	0	0	0	154	33	19.2674	20.3419	12.5358	45.5153	68.5587	40.1243	9.24377	2.97302	1.59316	2.68987	67.2732	220.211	0.952367	19.6265	0.640272	24.2385	4.70861	31.3036
0	0	0	0	0	0	91	33	13.7	24.1	8.8	54.5	64	39.1	8.5	2.7	1	2.21	47.9	221.7	1.13	30.21	0.6	24.2	4.73	25.1489
0	0	0	0	0	0	91	32	17.6	25.5	6.7	61.8	64.8	38.5	6.2	2.1	1.7	2.65	43.2	172.4	0.952367	19.6265	0.640272	24.2385	4.3	45.1607
0	0	0	0	0	0	88	38	15.7	19.4	9.9	36.2	72	40.7	15.5	4.8	0.9	4.26	45.1	261.7	0.952367	19.6265	0.640272	24.2385	4.42	19.1016
0	0	0	0	0	0	126	38	19.2674	20.3419	12.5358	45.5153	68.5587	40.1243	9.24377	2.97302	1.59316	2.68987	67.2732	220.211	0.952367	19.6265	0.640272	24.2385	4.70861	23.4221
0	0	0	0	0	0	86	40	21.1	24.6	12.5	49.4	70.5	40.5	6.5	2.3	0.5	3.21	45.8	216.3	0.952367	19.6265	0.640272	24.2385	4.99	43.8042
0	0	0	0	0	0	112	27	10.9	16.7	9.6	40.8	69.2	39.9	8	2.6	1	3.15	40.5	206.3	1.02	14.29	0.8	24.9	4.74	23.4252
0	0	0	0	0	0	87	27	29.7	22.8	12.5358	45.5153	68.5587	40.1243	9.24377	2.97302	1.59316	2.88	67.2732	220.211	0.952367	19.6265	0.640272	24.2385	4.82	51.6109
0	0	0	0	0	0	0	28	19.2674	20.3419	12.5358	45.5153	68.5587	40.1243	9.24377	2.97302	1.59316	2.68987	67.2732	220.211	0.952367	19.6265	0.640272	24.2385	4.70861	43.178
0	0	0	0	0	0	0	28	19.2674	20.3419	12.5358	45.5153	68.5587	40.1243	9.24377	2.97302	1.59316	2.68987	67.2732	220.211	0.952367	19.6265	0.640272	24.2385	4.70861	47.4028
0	0	0	0	0	0	98	23	11.7	20.7	7.1	36.3	62.5	37.9	9	4.2	0.7	2.38	22.6	243.2	0.66	19.82	0.5	25.8	4.5	35.989
0	0	0	0	0	0	84	28	17.5	26.1	12.5358	45.5153	68.5587	40.1243	9.24377	2.97302	1.59316	1.94	67.2732	220.211	0.952367	19.6265	0.640272	24.2385	4.13	34.4863
0	0	0	0	0	0	130	35	20.2	18.9	9.3	40.8	67.5	36.8	9.6	3.3	1.59316	2.72	43.2	220.3	1.18	20.99	0.7	23.6	4.46	42.1888
0	0	0	0	0	0	86	34	24.4	24.4	31.2	48.5	68.6	40.7	11.5	4.2	2	2.98	47	103.6	0.952367	19.6265	0.640272	24.2385	3.97	47.6098
0	0	0	0	0	0	57	28	21.9	19.5	13.6	53.3	73.3	45.6	9.1	3.8	1.5	2.11	35.6	148.8	1.04	20.53	0.6	25.5	5.63	29.6049
0	0	0	0	0	0	70	28	19.2674	20.3419	12.5358	45.5153	68.5587	40.1243	9.24377	2.97302	1.59316	2.68987	67.2732	220.211	0.952367	19.6265	0.640272	24.2385	4.70861	50.6074
0	0	0	0	0	0	54	27	8.2	14.5	9.1	24.9	65.8	42.6	10.2	4.3	1.8	2.09	39.4	194	0.74	16.07	0.6	21.5	5.25	49.8174
0	0	0	0	0	0	157	27	19.2674	20.3419	12.5358	45.5153	68.5587	40.1243	9.24377	2.97302	1.59316	2.68987	67.2732	220.211	0.952367	19.6265	0.640272	24.2385	4.70861	41.77
0	0	0	0	0	0	84	28	9.2	13.5	12.5358	45.5153	68.5587	40.1243	9.24377	2.97302	1.59316	2.35	67.2732	220.211	0.952367	19.6265	0.640272	24.2385	4.31	22.1839
0	0	0	0	0	0	159	28	19.2674	20.3419	12.5358	45.5153	68.5587	40.1243	9.24377	2.97302	1.59316	2.68987	67.2732	220.211	0.952367	19.6265	0.640272	24.2385	4.70861	44.4577
0	0	0	0	0	0	100	31	17	15.9	10.5	33.8	64.3	39.2	9.2	4.1	2.7	2.14	30.4	157.3	1.14	21.94	0.6	23.3	4.39	27.0886
0	0	0	0	0	0	162	31	19.2674	20.3419	12.5358	45.5153	68.5587	40.1243	9.24377	2.97302	1.59316	2.68987	67.2732	220.211	0.952367	19.6265	0.640272	24.2385	4.70861	34.8299
0	0	0	0	0	0	162	31	19.2674	20.3419	12.5358	45.5153	68.5587	40.1243	9.24377	2.97302	1.59316	2.68987	67.2732	220.211	0.952367	19.6265	0.640272	24.2385	4.70861	33.2591
0	0	0	0	0	0	95	22	20.7	19.3	13	52.1	70.1	42.5	16	4.7	1	2.14	37.8	190.3	0.952367	19.6265	0.640272	24.2385	4.96	27.5346
0	0	0	0	0	0	74	32	20	17.4	18.6	46.9	74.5	39.7	8.9	3.2	0.5	2.16	39.6	296.3	0.86	16.21	0.8	25	4.88	41.5816
0	0	0	0	0	0	165	32	19.2674	20.3419	12.5358	45.5153	68.5587	40.1243	9.24377	2.97302	1.59316	2.68987	67.2732	220.211	0.952367	19.6265	0.640272	24.2385	4.70861	36.0711
0	0	0	0	0	0	112	25	84.8	65.4	2.9	35.5	57	36.5	5	2.1	2.4	2.46	45.2	206.5	1.13	16.38	0.7	21.2	4.29	39.1686
0	0	0	0	0	0	133	31	28.5	21	10.6	40	65.3	42.3	7.4	2.4	1.2	1.28	34	147.7	1.01	22.37	0.6	21.9	4.44	48.4298
0	0	0	0	0	0	154	31	19.2674	20.3419	12.5358	45.5153	68.5587	40.1243	9.24377	2.97302	1.59316	2.68987	67.2732	220.211	0.952367	19.6265	0.640272	24.2385	4.70861	34.9692
0	0	0	0	0	0	86	32	10.2	11.1	7.2	51.5	68.4	41	12.4	4.6	0.3	2.41	38.5	178.1	1.13	15.83	0.7	20.9	4.39	37.0516
0	0	0	0	0	0	123	33	12.1	12.1	9.5	44.5	67.3	39.6	11.2	3.8	0.5	3.03	41.4	189.7	0.91	17.64	0.8	26.6	4.05	28.9404
0	0	0	0	0	0	140	32	9.6	12.6	8.4	47.3	69.3	42.2	10.6	2.9	0.9	2.73	38.1	335.4	0.94	27.03	0.6	22.9	4.96	45.942
0	0	0	0	0	0	92	24	7.7	19.9	11.2	53.5	74.1	44.5	10	3.1	0.9	2.84	37	290.6	0.8	20.26	0.5	22	4.85	48.5274
0	0	0	0	0	0	86	28	10.3	13.4	7.7	45.8	69.9	40.4	13.7	4.5	1.2	2.45	44.9	200.4	0.952367	19.6265	0.640272	24.2385	5.09	29.6664
0	0	0	0	0	0	70	28	19.6	23.6	10.2	41.8	72.3	42	12.2	4.3	4.4	2.19	40.2	193.5	1	13.62	0.6	23.3	4.88	54.2045
0	0	0	0	0	0	100	28	19.2674	20.3419	12.5358	45.5153	68.5587	40.1243	9.24377	2.97302	1.59316	2.68987	67.2732	220.211	0.952367	19.6265	0.640272	24.2385	4.70861	20.2846
0	0	0	0	0	0	122	29	30.1	19.8	12.5358	45.5153	68.5587	40.1243	9.24377	2.97302	1.59316	3.46	67.2732	220.211	0.952367	19.6265	0.640272	24.2385	4.4	37.7279
0	0	0	0	0	0	154	29	19.2674	20.3419	12.5358	45.5153	68.5587	40.1243	9.24377	2.97302	1.59316	2.68987	67.2732	220.211	0.952367	19.6265	0.640272	24.2385	4.70861	23.1128
0	0	0	0	0	0	154	29	19.2674	20.3419	12.5358	45.5153	68.5587	40.1243	9.24377	2.97302	1.59316	2.68987	67.2732	220.211	0.952367	19.6265	0.640272	24.2385	4.70861	49.2961
0	0	0	1	0	0	98	33	9.2	15.4	6.5	37.4	71.5	42.3	10.1	2.6	0.6	3.85	52.2	272.4	1.23	22.81	0.7	29.3	4.18	56.1687
0	0	0	1	0	0	159	32	19.2674	20.3419	12.5358	45.5153	68.5587	40.1243	9.24377	2.97302	1.59316	2.68987	67.2732	220.211	0.952367	19.6265	0.640272	24.2385	4.70861	42.0833
0	0	0	0	0	0	90	28	8.1	19.9	8.6	49.1	70.6	40.4	6.6	2.4	0.4	2.04	44	219	0.952367	19.6265	0.640272	24.2385	4.47	45.883
0	0	0	0	0	0	152	28	19.2674	20.3419	12.5358	45.5153	68.5587	40.1243	9.24377	2.97302	1.59316	2.68987	67.2732	220.211	0.952367	19.6265	0.640272	24.2385	4.70861	18.2292
0	0	0	0	0	0	84	28	18.7	18.2	30	41.1	71.6	40.9	5.5	1.7	1	1.7	33.6	255.6	0.77	28.45	0.6	20.9	5.11	50.6556
0	0	0	0	0	0	159	28	19.2674	20.3419	12.5358	45.5153	68.5587	40.1243	9.24377	2.97302	1.59316	2.68987	67.2732	220.211	0.952367	19.6265	0.640272	24.2385	4.70861	20.5484
0	0	0	0	0	0	96	33	11.1	17.3	6.8	23.1	65.5	37.3	7.9	3	1.2	2.7	40	223	1.07	19.44	0.4	25.3	4.5	45.339
0	0	0	0	0	0	88	30	6.8	9.9	7	55.3	70	39	9.5	3.3	0.7	2.46	42.5	328.4	0.952367	19.6265	0.640272	24.2385	4.12	37.7926
0	0	0	0	0	0	84	27	11	17.7	12.5358	45.5153	68.5587	40.1243	9.24377	2.97302	1.59316	2.47	67.2732	220.211	0.952367	19.6265	0.640272	24.2385	4.67	49.537
0	0	0	0	0	0	161	27	19.2674	20.3419	12.5358	45.5153	68.5587	40.1243	9.24377	2.97302	1.59316	2.68987	67.2732	220.211	0.952367	19.6265	0.640272	24.2385	4.70861	19.0327
0	0	0	0	0	0	84	26	14.3	20.3	8.3	37.2	70.3	41.6	8.6	3.6	0.5	2.91	44.2	219.3	0.96	22	0.8	27.1	4.4	22.2614
0	0	0	0	0	0	111	34	71.1	35.3	12.9	36.2	65.5	39.5	8.8	2.3	2.3	2.01	47.7	194.9	0.952367	19.6265	0.640272	24.2385	4.34	54.8728
0	0	0	0	0	0	85	34	6.5	11.2	7.4	29	67.4	39.9	6.2	2.1	1.1	2.67	42.9	155.4	0.95	24.74	0.6	21.4	4.93	30.4804
0	0	0	0	0	0	125	23	15.4	18.8	14.4	51.7	70.1	40.3	7.3	1.4	1.4	2.08	28.4	256.2	0.97	22.95	0.6	20.3	5.26	54.0906
0	0	0	0	0	0	131	35	32	25.5	6.4	50.8	66.3	36.7	6.7	2.3	0.5	2.83	45.3	232.3	0.952367	19.6265	0.640272	24.2385	4.53	22.7837
0	0	0	0	0	0	83	26	11	17.6	13.4	56.6	66.2	39.5	5.9	2.3	0.8	2.74	49	194.4	0.86	13.18	0.7	22.2	4.48	53.3735
0	0	0	0	0	0	120	28	10.3	15	7.5	46.4	70.5	41.3	10.2	3.4	1.59316	3.23	41.5	222	0.952367	19.6265	0.640272	24.2385	3.91	55.5163
0	0	0	0	0	0	93	25	13.5	18.1	14.2	45.8	71.1	42.6	9.3	2.9	2	2.69	48.2	266.9	0.952367	19.6265	0.640272	24.2385	4.4	22.32
0	0	0	0	0	0	96	30	7.2	14.5	6.6	45.8	69.2	38.6	7.3	2.9	1.2	3.03	36.8	267.9	0.952367	19.6265	0.640272	24.2385	4.78	47.3498
0	0	0	0	0	0	92	27	10.4	13.6	17.4	50	67.7	39.1	6.6	2.2	2	2.79	34.4	185.7	0.952367	19.6265	0.640272	24.2385	5.14	48.3032
0	0	0	0	0	0	84	35	9.9	13.6	11.2	36.8	69.9	37.6	6.4	2.3	0.4	2.58	49.8	279.6	0.952367	19.6265	0.640272	24.2385	5.25	52.2526
0	0	0	0	0	0	70	31	22.4	20.5	8.8	35.7	65.2	39.3	8.5	3	21.8	3.92	46.8	181.8	1.37	24.18	0.8	27.7	5	38.1144
0	0	0	0	0	0	158	31	19.2674	20.3419	12.5358	45.5153	68.5587	40.1243	9.24377	2.97302	1.59316	2.68987	67.2732	220.211	0.952367	19.6265	0.640272	24.2385	4.70861	51.9931
0	0	0	0	0	0	129	36	6.4	11.3	6.3	62	67.1	35.1	5.6	1.8	1.59316	2.63	35.6	157.4	1.01	22.72	0.4	25.2	4.37	43.6597
0	0	0	0	0	0	95	22	14.8	19	7.1	47.3	70.5	42.4	7	2.7	1.1	2.64	36.5	158	0.952367	19.6265	0.640272	24.2385	4.17	27.7615
0	0	0	0	0	0	72	30	8.2	11.2	12.5358	45.5153	68.5587	40.1243	9.24377	2.97302	1.59316	2.24	67.2732	220.211	0.952367	19.6265	0.640272	24.2385	5.26	54.8404
0	0	0	0	0	0	156	30	19.2674	20.3419	12.5358	45.5153	68.5587	40.1243	9.24377	2.97302	1.59316	2.68987	67.2732	220.211	0.952367	19.6265	0.640272	24.2385	4.70861	53.7287
0	0	0	0	0	0	87	32	14.5	16.5	7.1	42.3	68.4	40.7	6.8	2.5	1.59316	2.71	32.1	162.6	0.952367	19.6265	0.640272	24.2385	4.89	27.6321
0	0	0	0	0	0	84	29	14.5	11.3	15.8	33.3	73.1	43.9	10.8	3.8	0.3	2.46	46.9	155.2	1.09	21.05	0.7	24.2	4.5	36.5894
0	0	0	0	0	0	87	28	7.2	16	7.9	28.2	66.9	42.8	10.9	3.4	0.6	2.29	37.9	175.1	0.85	15.86	0.6	20	4.69	36.9596
0	0	0	0	0	0	161	28	19.2674	20.3419	12.5358	45.5153	68.5587	40.1243	9.24377	2.97302	1.59316	2.68987	67.2732	220.211	0.952367	19.6265	0.640272	24.2385	4.70861	36.1152
0	0	0	0	0	0	88	31	10	14.7	13.8	42.4	71.4	44.4	12.6	4.4	0.5	2.87	46.2	251.1	0.7	12.28	0.5	22.5	4.52	54.9316
0	0	0	0	0	0	159	31	19.2674	20.3419	12.5358	45.5153	68.5587	40.1243	9.24377	2.97302	1.59316	2.68987	67.2732	220.211	0.952367	19.6265	0.640272	24.2385	4.70861	39.6153
0	0	0	0	0	0	105	31	8.8	14.4	7.5	30	69.2	40.2	8.9	3.7	1.59316	3.16	40.7	174	0.952367	19.6265	0.640272	24.2385	4.93	34.2551
0	0	0	0	0	0	161	31	19.2674	20.3419	12.5358	45.5153	68.5587	40.1243	9.24377	2.97302	1.59316	2.68987	67.2732	220.211	0.952367	19.6265	0.640272	24.2385	4.70861	53.3659
0	0	0	0	0	0	119	27	4.1	12.4	16.9	50.8	65.8	40	9.2	2.6	4.3	2.67	41.7	262.1	0.952367	19.6265	0.640272	24.2385	5.29	46.8947
0	0	0	0	0	0	97	33	16.3	18.1	7.8	46	68.5	39.2	7	2.3	1.3	2.01	38.2	178.4	0.97	22.11	0.6	25.8	4.53	28.2555
0	0	0	0	0	0	161	33	19.2674	20.3419	12.5358	45.5153	68.5587	40.1243	9.24377	2.97302	1.59316	2.68987	67.2732	220.211	0.952367	19.6265	0.640272	24.2385	4.70861	28.7722
0	0	0	0	0	0	35	31	13.6	21.5	13.5	32.9	73.3	44.8	11.4	3.4	1.3	3.04	47	175.7	1.06	18.52	0.5	25.3	4.95	34.0571
0	0	0	0	0	0	123	32	17.9	20.1	13.9	36	69.7	39.3	10.7	3.1	1.3	2.31	45.6	144.3	0.952367	19.6265	0.640272	24.2385	4.44	31.2779
0	0	0	0	0	0	89	33	9	17.8	12.5358	45.5153	68.5587	40.1243	9.24377	2.97302	1.59316	2.84	67.2732	220.211	0.952367	19.6265	0.640272	24.2385	4.63	19.4856
0	0	0	0	0	0	62	29	32.7	32.2	12.5358	45.5153	68.5587	40.1243	9.24377	2.97302	1.59316	1.98	67.2732	220.211	0.952367	19.6265	0.640272	24.2385	4.49	33.9271
0	0	0	0	0	0	81	34	86.9	70.6	11.3	66	68.7	41.2	7.3	2.7	2.4	3.53	39.8	163.6	1.03	20.85	0.4	23.2	5.15	50.883
0	0	0	0	0	0	93	29	17.9	17.7	12.5358	45.5153	68.5587	40.1243	9.24377	2.97302	1.59316	2.62	67.2732	220.211	0.952367	19.6265	0.640272	24.2385	4.57	54.9552
0	0	0	0	0	0	84	31	23.7	24.3	12.5358	45.5153	68.5587	40.1243	9.24377	2.97302	1.59316	2.42	67.2732	220.211	0.952367	19.6265	0.640272	24.2385	4.49	37.2767
0	0	0	0	0	0	165	32	9.7	17.3	12.5358	45.5153	68.5587	33.5	9.24377	2.97302	1.59316	2.3	67.2732	201.1	0.952367	19.6265	0.640272	24.2385	4.70861	28.9338
0	0	0	0	0	0	165	32	19.2674	20.3419	12.5358	45.5153	68.5587	40.1243	9.24377	2.97302	1.59316	2.68987	67.2732	220.211	0.952367	19.6265	0.640272	24.2385	4.70861	27.2779
0	0	0	0	0	0	0	32	11.4	24.6	8.2	68.8	52.4	30.1	55.1	13.5	1.59316	2.68987	67.2732	220.211	0.952367	19.6265	0.640272	24.2385	4.70861	33.8329
0	0	0	0	0	0	0	32	8.6	17.2	6.4	50.2	46.6	24.7	28.5	8.8	1.59316	1.78	37	211.9	0.952367	19.6265	0.640272	24.2385	4.70861	45.78
0	0	0	0	0	0	0	32	19.2674	20.3419	12.5358	45.5153	52.6	29	9.24377	2.97302	1.59316	2.68987	67.2732	220.211	0.952367	19.6265	0.640272	24.2385	4.70861	32.3228
0	0	0	0	0	0	119	30	17.1	17.2	16.4	36	66.5	37.5	5.9	2.2	0.9	3.88	38.3	242.6	0.952367	19.6265	0.640272	24.2385	4.56	21.7945
0	0	0	0	0	0	108	39	13.9	18.5	7.5	36	64.1	35.6	10	3.3	1.3	3.31	41.9	148.9	0.97	22.24	0.5	23.3	4.68	50.1623
0	0	0	0	0	0	154	39	19.2674	20.3419	12.5358	45.5153	68.5587	40.1243	9.24377	2.97302	1.59316	2.68987	67.2732	220.211	0.952367	19.6265	0.640272	24.2385	4.70861	32.1791
0	0	0	0	0	0	89	32	17	20.1	8.3	40.6	68.5	41.1	3.9	1.3	1.59316	2.06	41.7	189.8	0.952367	19.6265	0.640272	24.2385	4.8	44.8136
0	0	0	0	0	0	159	32	19.2674	20.3419	12.5358	45.5153	68.5587	40.1243	9.24377	2.97302	1.59316	2.68987	67.2732	220.211	0.952367	19.6265	0.640272	24.2385	4.70861	49.8033
0	0	0	0	0	0	95	28	10.9	16.2	12.5358	45.5153	68.5587	40.1243	9.24377	2.97302	0.8	2.99	67.2732	220.211	0.952367	19.6265	0.640272	24.2385	5.06	32.3333
0	0	0	0	0	0	91	25	20.6	19.8	12.5358	45.5153	68.5587	40.1243	9.24377	2.97302	1.59316	3.4	67.2732	220.211	0.952367	19.6265	0.640272	24.2385	4.99	34.9176
0	0	0	0	0	0	97	32	15.4	21.9	13.5	34	80.6	44.8	7.3	1.3	1.4	2.92	39	220.8	1.07	25.76	0.6	24.9	4.7	52.1576
0	0	0	0	0	0	126	33	28	25.9	14.1	41.4	73.4	40.3	6.4	2.2	3	2.32	39	234.4	1.2	24.91	0.7	21.3	4.63	18.6625
0	0	0	0	0	0	88	30	15.9	22	12.5358	45.5153	68.5587	40.1243	9.24377	2.97302	1.59316	2.7	67.2732	220.211	0.952367	19.6265	0.640272	24.2385	4.51	31.5789
0	0	0	0	0	0	56	30	15.8	19.9	18.1	50.6	72.1	44.8	11.9	3.6	0.6	2.83	41.9	162.5	1.01	14.91	0.6	23	4.6	33.8156
0	0	0	0	0	0	159	30	19.2674	20.3419	12.5358	45.5153	68.5587	40.1243	9.24377	2.97302	1.59316	2.68987	67.2732	220.211	0.952367	19.6265	0.640272	24.2385	4.70861	27.4499
0	0	0	0	0	0	84	23	18.3	21.5	10.5	40.3	65.1	38.8	9.1	3.6	1.59316	2.17	38.6	276.1	0.952367	19.6265	0.640272	24.2385	5.06	27.7736
0	0	0	0	0	0	161	24	19.2674	20.3419	12.5358	45.5153	68.5587	40.1243	9.24377	2.97302	1.59316	2.68987	67.2732	220.211	0.952367	19.6265	0.640272	24.2385	4.70861	46.3611
0	0	0	0	0	0	105	32	17.9	15.9	11.2	47.8	64.9	37.4	7.4	2.4	0.7	3.33	34.9	246.9	0.85	23.83	0.7	23.4	4.57	38.8849
0	0	0	0	0	0	114	25	11.6	14.6	6.2	54.3	67	37.7	8.8	2.5	2.2	2.03	43	281.9	1.32	16.86	0.9	26.6	5.04	50.3117
0	0	0	0	0	0	98	27	10.6	15.7	11	39.8	72.1	42.8	8.9	2.8	1.6	2.68	45.2	292.8	0.952367	19.6265	0.640272	24.2385	4.46	24.6608
0	0	0	0	0	0	115	35	107.4	50.5	12.5358	45.5153	68.5587	40.1243	9.24377	2.97302	1.59316	3.13	67.2732	220.211	0.952367	19.6265	0.640272	24.2385	5.74	47.2968
0	0	0	0	0	0	89	25	22.1	21	20	63.4	68.6	39.1	9.7	3	1.59316	2.63	44.1	307.6	0.96	19.19	0.6	23	4.31	43.8253
0	0	0	0	0	0	140	25	19.2674	20.3419	12.5358	45.5153	68.5587	40.1243	9.24377	2.97302	1.59316	2.68987	67.2732	220.211	0.952367	19.6265	0.640272	24.2385	4.70861	31.6996
0	0	0	0	0	0	81	29	10.7	19.5	12.5358	45.5153	68.5587	40.1243	9.24377	2.97302	0.4	2.68987	67.2732	220.211	0.952367	19.6265	0.640272	24.2385	4.93	45.649
0	0	0	0	0	0	165	29	19.2674	20.3419	12.5358	45.5153	68.5587	40.1243	9.24377	2.97302	1.59316	2.68987	67.2732	220.211	0.952367	19.6265	0.640272	24.2385	4.70861	36.7446
0	0	0	0	0	0	77	29	8	15.2	6.5	39.1	66	39.2	8.1	2.5	1.59316	1.57	33.2	134.7	0.952367	19.6265	0.640272	24.2385	4.74	56.166
0	0	0	0	0	0	165	29	19.2674	20.3419	12.5358	45.5153	68.5587	40.1243	9.24377	2.97302	1.59316	2.68987	67.2732	220.211	0.952367	19.6265	0.640272	24.2385	4.70861	49.0388
0	0	0	0	0	0	149	27	28.8	20.7	13	43.2	65	34.9	8.6	2.9	1.7	2.07	33.5	278.1	0.952367	19.6265	0.640272	24.2385	4.95	56.5099
0	0	0	0	0	0	91	29	9.6	14.8	7.3	41.1	65.8	41.3	13.7	5.2	1.59316	2.82	45.6	228.3	1.01	18.71	0.6	24.5	4.79	53.6251
0	0	0	0	0	0	163	29	19.2674	20.3419	12.5358	45.5153	68.5587	40.1243	9.24377	2.97302	1.59316	2.68987	67.2732	220.211	0.952367	19.6265	0.640272	24.2385	4.70861	42.749
0	0	0	0	0	0	49	29	12.9	12.5	15	51.5	72.2	44	11.5	3.9	0.5	2.68987	67.2732	220.211	0.952367	19.6265	0.640272	24.2385	5	42.641
0	0	0	0	0	0	90	29	19.2674	20.3419	12.5358	45.5153	68.5587	40.1243	9.24377	2.97302	1.59316	2.44	42.6	178.5	0.952367	19.6265	0.640272	24.2385	4.70861	42.7737
0	0	0	0	0	0	160	30	19.2674	20.3419	12.5358	45.5153	68.5587	40.1243	9.24377	2.97302	1.59316	2.68987	67.2732	220.211	0.952367	19.6265	0.640272	24.2385	4.70861	35.5554
0	0	0	0	0	0	90	28	21.9	17.7	18.3	43.7	69.6	38.7	6.2	2.5	1.59316	2.39	52.7	254.9	0.952367	19.6265	0.640272	24.2385	4.99	36.473
0	0	0	0	0	0	70	27	6.6	17.6	12.5358	45.5153	68.5587	40.1243	9.24377	2.97302	1.59316	1.84	67.2732	220.211	0.952367	19.6265	0.640272	24.2385	4.86	44.4988
0	0	0	0	0	0	154	28	19.2674	20.3419	12.5358	45.5153	68.5587	40.1243	9.24377	2.97302	1.59316	2.68987	67.2732	220.211	0.952367	19.6265	0.640272	24.2385	4.70861	45.7058
0	0	0	0	0	0	124	26	11	12.9	8.4	44.9	65.9	40.4	7.4	2.4	0.6	1.58	40.7	193.9	0.83	15.43	0.6	24.9	4.68	39.4484
0	0	0	0	0	0	154	26	19.2674	20.3419	12.5358	45.5153	68.5587	40.1243	9.24377	2.97302	1.59316	2.68987	67.2732	220.211	0.952367	19.6265	0.640272	24.2385	4.70861	55.2101
0	0	0	0	0	0	83	30	24.3	23.9	17.7	50.6	66.9	38.9	8.7	2.9	1.2	3.93	51.6	320.4	1.27	24.68	0.7	23.6	4.75	21.416
0	0	0	0	0	0	77	27	14.6	17.6	12.5358	45.5153	68.5587	40.1243	9.24377	2.97302	1.59316	2.58	67.2732	220.211	0.952367	19.6265	0.640272	24.2385	4.47	21.3216
0	0	0	0	0	0	154	27	19.2674	20.3419	12.5358	45.5153	68.5587	40.1243	9.24377	2.97302	1.59316	2.68987	67.2732	220.211	0.952367	19.6265	0.640272	24.2385	4.70861	27.6288
0	0	0	0	0	0	90	30	6.7	13.4	8.4	33.1	64.9	39.5	7.1	2.1	1.3	2.42	37.4	192.2	0.98	18.16	0.9	22.4	4.69	34.6911
0	0	0	0	0	0	145	30	37.4	25.6	12.5358	45.5153	68.5587	37.9	9.24377	2.97302	1.59316	2.2	67.2732	205	0.952367	19.6265	0.640272	24.2385	4.70861	38.3385
0	0	0	0	0	0	0	29	9.8	14.5	12.5358	45.5153	68.5587	40.1243	9.24377	2.97302	1.59316	3.19	67.2732	220.211	0.952367	19.6265	0.640272	24.2385	4.97	47.5143
0	0	0	0	0	0	42	29	12.8	18.6	9.6	41.6	74.2	42.5	6.8	2.3	3.7	2.7	51.7	204.7	1.2	13.69	0.6	26.1	5.12	45.0782
0	0	0	0	0	0	60	29	19.2674	20.3419	12.5358	45.5153	68.5587	40.1243	9.24377	2.97302	1.59316	2.68987	67.2732	220.211	0.952367	19.6265	0.640272	24.2385	5.2	49.4789
0	0	0	0	0	0	77	29	19.2674	20.3419	12.5358	45.5153	68.5587	40.1243	9.24377	2.97302	1.59316	2.68987	67.2732	220.211	0.952367	19.6265	0.640272	24.2385	5	31.2664
0	0	0	0	0	0	162	29	19.2674	20.3419	12.5358	45.5153	68.5587	40.1243	9.24377	2.97302	1.59316	2.68987	67.2732	220.211	0.952367	19.6265	0.640272	24.2385	4.70861	38.3098
0	0	0	0	0	0	162	29	19.2674	20.3419	12.5358	45.5153	68.5587	40.1243	9.24377	2.97302	1.59316	2.68987	67.2732	220.211	0.952367	19.6265	0.640272	24.2385	4.70861	33.1768
0	0	0	0	0	0	42	29	19.2674	20.3419	12.5358	45.5153	68.5587	40.1243	9.24377	2.97302	1.59316	2.68	32.1	210.4	0.84	20.07	0.6	27.1	4.59	53.1598
0	0	0	0	0	0	122	30	6.5	13.1	12.5358	45.5153	68.5587	40.1243	9.24377	2.97302	1.59316	3.66	67.2732	220.211	0.952367	19.6265	0.640272	24.2385	4.88	49.6101
0	0	0	0	0	0	133	29	8.8	19.6	8.3	74.1	71	40.3	6.4	2	0.8	2.96	36.1	151.6	0.93	22.98	0.5	22.6	3.97	53.9797
0	0	0	0	0	0	90	28	10.1	14.8	9.4	34	67.4	40.5	8.8	3.1	0.8	3.2	41.5	234.6	0.81	13.43	0.6	27.4	4.87	42.0953
0	0	0	0	0	0	88	25	20.3	20.6	10.7	36.2	70.4	40.4	7.6	3.1	0.8	2.65	37.1	189.4	0.79	19.26	0.8	27.2	4.7	55.8771
0	0	0	0	0	0	158	26	19.2674	20.3419	12.5358	45.5153	68.5587	40.1243	9.24377	2.97302	1.59316	2.68987	67.2732	220.211	0.952367	19.6265	0.640272	24.2385	4.70861	57.8972
0	0	0	0	0	0	98	29	15.7	18.2	9	23.7	69.5	41.1	14.3	5	1.59316	2.06	31.7	153.9	0.952367	19.6265	0.640272	24.2385	5.18	39.7443
0	0	0	0	0	0	132	24	29.1	21.3	19.6	48.3	62.8	38.1	8.6	2.8	1.3	2.86	47.5	262.7	1.01	20.53	0.6	24	4.5	45.2386
0	0	0	0	0	0	155	24	19.2674	20.3419	12.5358	45.5153	68.5587	40.1243	9.24377	2.97302	1.59316	2.68987	67.2732	220.211	0.952367	19.6265	0.640272	24.2385	4.70861	39.8474
0	0	0	0	0	0	79	31	7	11.5	9.4	33.1	69.1	39.7	13.3	3.3	1.59316	2.95	45.2	214.3	0.82	14.94	0.5	24.4	4.58	44.3535
0	0	0	0	0	0	77	36	16.9	17.6	9.7	46.6	66.7	39.5	8.4	3.1	1.59316	2.74	44.4	175.1	0.952367	19.6265	0.640272	24.2385	4.28	36.7039
0	0	0	0	0	0	84	28	12.2	14.3	10.1	42.6	69.2	43.3	11.4	3.5	1.3	2.89	57.7	375.4	1.22	22.3	0.7	23.3	4.54	50.6617
0	0	0	0	0	0	164	29	19.2674	20.3419	12.5358	45.5153	68.5587	40.1243	9.24377	2.97302	1.59316	2.68987	67.2732	220.211	0.952367	19.6265	0.640272	24.2385	4.70861	28.4814
0	0	0	0	0	0	0	29	19.2674	20.3419	12.5358	45.5153	68.5587	40.1243	9.24377	2.97302	1.59316	2.68987	67.2732	457.5	0.952367	19.6265	0.640272	24.2385	4.70861	40.6308
0	0	0	0	0	0	85	23	18.2	15.9	18.4	42.9	67.6	43.9	13.8	4.1	0.8	2.4	47.4	230.5	0.952367	19.6265	0.640272	24.2385	4.75	41.3148
0	0	0	0	0	0	95	26	20.4	17.8	15.1	33.9	63.8	38.4	10.2	3.2	1.4	2.28	48.8	253.6	0.95	22.82	0.8	20.4	4.47	26.7071
0	0	0	0	0	0	75	33	41.9	18.1	8.7	63.4	77.2	44.2	10.1	3.2	2.1	3.91	48.2	247.8	1.09	19.98	0.7	20.2	4.71	29.0591
0	0	0	0	0	0	119	33	19.2674	20.3419	12.5358	45.5153	68.5587	40.1243	9.24377	2.97302	1.59316	2.68987	67.2732	220.211	0.952367	19.6265	0.640272	24.2385	4.70861	22.5073
0	0	0	0	0	0	157	34	19.2674	20.3419	12.5358	45.5153	68.5587	40.1243	9.24377	2.97302	1.59316	2.68987	67.2732	220.211	0.952367	19.6265	0.640272	24.2385	4.70861	18.8646
0	0	0	0	0	0	83	31	27.3	31.7	12.5358	45.5153	68.5587	40.1243	9.24377	2.97302	1.59316	2.35	67.2732	220.211	0.952367	19.6265	0.640272	24.2385	4.82	18.818
0	0	0	0	0	0	80	31	13.7	18.3	10.1	46.3	75.6	43	4.9	2	1.8	3	43.9	195.2	1.1	25.56	0.6	20.4	5.56	55.9471
0	0	0	0	0	0	161	31	19.2674	20.3419	12.5358	45.5153	68.5587	40.1243	9.24377	2.97302	1.59316	2.68987	67.2732	220.211	0.952367	19.6265	0.640272	24.2385	4.70861	52.7534
0	0	0	0	0	0	76	26	13	19.8	12.5358	45.5153	68.5587	40.1243	9.24377	2.97302	1.59316	2.32	67.2732	220.211	0.952367	19.6265	0.640272	24.2385	4.6	40.4382
0	0	0	0	0	0	138	30	22.1	16	12.5358	45.5153	68.5587	40.1243	9.24377	2.97302	1.59316	2.21	67.2732	220.211	0.952367	19.6265	0.640272	24.2385	4.75	33.4598
0	0	0	0	0	0	79	35	43	33.9	34.1	41.9	70.6	38.9	7.9	2.7	1.59316	2.49	44.7	284.4	0.952367	19.6265	0.640272	24.2385	5.03	28.3127
0	0	0	0	0	0	131	35	17.9	19.3	17.7	37	69.4	36	5.7	2	3.2	2.92	45.8	275.4	1.26	21.4	0.7	23.5	4.63	31.593
0	0	0	0	0	0	85	31	12.3	17.9	11.2	25.9	71.2	41.9	10.9	3.2	1.59316	2.46	46.8	229.1	0.952367	19.6265	0.640272	24.2385	5.09	56.9418
0	0	0	0	0	0	133	33	24.8	21.2	9.9	52.2	65.1	36.5	7.4	2.5	2.6	2.75	42.7	204.5	0.952367	19.6265	0.640272	24.2385	4.26	55.252
0	0	0	0	0	0	157	33	19.2674	20.3419	12.5358	45.5153	68.5587	40.1243	9.24377	2.97302	1.59316	2.68987	67.2732	220.211	0.952367	19.6265	0.640272	24.2385	4.70861	50.681
0	0	0	0	0	0	98	32	18.7	28.1	12.5358	45.5153	68.5587	40.1243	9.24377	2.97302	1.59316	2	67.2732	220.211	0.952367	19.6265	0.640272	24.2385	4.35	50.0616
0	0	0	0	0	0	0	33	19.2674	20.3419	12.5358	45.5153	68.5587	40.1243	9.24377	2.97302	1.59316	2.68987	67.2732	220.211	0.952367	19.6265	0.640272	24.2385	4.70861	57.1914
0	0	0	0	0	0	0	33	7.5	12.7	7.9	71	42.2	24.9	7.5	2.6	2.2	2.48	30.3	240.5	1.16	16.32	0.7	23.2	4.54	31.7149
0	0	0	0	0	0	0	33	11.2	21.3	6.3	63.1	41.1	22.7	11.7	3	1.59316	2.68987	67.2732	220.211	0.952367	19.6265	0.640272	24.2385	4.70861	50.901
0	0	0	0	0	0	0	33	19.2674	20.3419	12.5358	45.5153	68.5587	40.1243	9.24377	2.97302	1.59316	2.68987	67.2732	220.211	0.952367	19.6265	0.640272	24.2385	4.70861	18.5311
0	0	0	0	0	0	0	33	19.2674	20.3419	12.5358	45.5153	48.7	28.5	9.24377	2.97302	1.59316	2.68987	67.2732	220.211	0.952367	19.6265	0.640272	24.2385	4.70861	19.5192
0	0	0	0	0	0	77	27	13.1	19.7	12.5358	45.5153	68.5587	40.1243	9.24377	2.97302	0.4	2.68987	67.2732	220.211	0.952367	19.6265	0.640272	24.2385	4.27	34.0613
0	0	0	0	0	0	130	33	8.6	14.5	9.9	50.1	67.9	38.4	6.9	2.2	1.2	2.86	36.8	224.9	0.82	20.59	0.5	24.5	4.82	20.4154
0	0	0	0	0	0	133	34	6.4	12	7.3	57.4	68.7	37	11.6	3.3	1.59316	2.9	39.7	204.4	1.11	18.84	0.7	25.4	4.66	39.8388
0	0	0	0	0	0	126	35	19.2674	20.3419	12.5358	45.5153	68.5587	40.1243	9.24377	2.97302	1.59316	2.68987	67.2732	220.211	0.952367	19.6265	0.640272	24.2385	4.70861	56.4583
0	0	0	0	0	0	97	35	16.6	21.2	12.5358	45.5153	68.5587	40.1243	9.24377	2.97302	1.59316	2.17	67.2732	220.211	0.952367	19.6265	0.640272	24.2385	4.8	54.7805
0	0	0	0	0	0	98	31	6.3	13.6	12.5358	45.5153	68.5587	40.1243	9.24377	2.97302	1.59316	2.89	67.2732	220.211	0.952367	19.6265	0.640272	24.2385	4.96	29.8858
0	0	0	0	0	0	167	31	19.2674	20.3419	12.5358	45.5153	68.5587	40.1243	9.24377	2.97302	1.59316	2.68987	67.2732	220.211	0.952367	19.6265	0.640272	24.2385	4.70861	31.5662
0	0	0	0	0	0	154	30	14.3	17.5	8.4	36.4	64.4	35.4	10.8	3	1.7	3.11	45.4	367.3	1.01	15.11	0.8	27	4.12	23.9418
0	0	0	0	0	0	163	30	19.2674	20.3419	12.5358	45.5153	68.5587	40.1243	9.24377	2.97302	1.59316	2.68987	67.2732	220.211	0.952367	19.6265	0.640272	24.2385	4.70861	51.2341
0	0	0	0	0	0	97	27	6.6	16.3	26.5	45.7	70.7	42.3	9.8	3.4	0.9	2.08	39.4	220.8	0.9	25.12	0.5	24.7	5.55	48.4124
0	0	0	0	0	0	83	31	10.5	14.4	7.9	42.2	65.3	40.3	12.3	4.5	3.2	3.1	40.5	238.4	0.84	12.98	0.5	27.6	4	56.2016
0	0	0	0	0	0	56	28	17.9	17.5	10.7	40.4	71.2	43.4	9.6	3.1	1.2	3.38	36.6	272.5	0.952367	19.6265	0.640272	24.2385	4.8	18.7093
0	0	0	0	0	0	158	29	19.2674	20.3419	12.5358	45.5153	68.5587	40.1243	9.24377	2.97302	1.59316	2.68987	67.2732	220.211	0.952367	19.6265	0.640272	24.2385	4.70861	36.9329
0	0	0	0	0	0	86	32	12.9	16.4	8.3	38.8	68.2	41.4	10	2.6	1.59316	2.01	40.8	195.2	0.952367	19.6265	0.640272	24.2385	4.70861	35.5622
0	0	0	0	0	0	109	32	19.2674	20.3419	12.5358	45.5153	68.5587	40.1243	9.24377	2.97302	1.59316	2.68987	67.2732	220.211	0.952367	19.6265	0.640272	24.2385	4.77	26.2393
0	0	0	0	0	0	166	33	19.2674	20.3419	12.5358	45.5153	68.5587	40.1243	9.24377	2.97302	1.59316	2.68987	67.2732	220.211	0.952367	19.6265	0.640272	24.2385	4.70861	23.5459
0	0	0	0	0	0	106	29	12.9	17.9	5.3	29.3	62.7	36.1	9.2	3.1	1.4	2.86	48.3	233	1.24	22.46	0.7	20.9	4.57	35.6609
0	0	0	0	0	0	163	29	19.2674	20.3419	12.5358	45.5153	68.5587	40.1243	9.24377	2.97302	1.59316	2.68987	67.2732	220.211	0.952367	19.6265	0.640272	24.2385	4.70861	25.8776
0	0	0	0	0	0	84	32	21.2	18	12.5358	45.5153	68.5587	40.1243	9.24377	2.97302	1.59316	4.48	67.2732	220.211	0.952367	19.6265	0.640272	24.2385	5.23	32.5149
0	0	0	0	0	0	155	32	19.2674	20.3419	12.5358	45.5153	68.5587	40.1243	9.24377	2.97302	1.59316	2.68987	67.2732	220.211	0.952367	19.6265	0.640272	24.2385	4.70861	40.7793
0	0	0	0	0	0	84	23	20.3	19.1	12.2	52.1	67.7	43.9	5.4	2.3	7	6.83	47.9	199.5	0.952367	19.6265	0.640272	24.2385	5.22	32.6517
0	0	0	0	0	0	163	23	19.2674	20.3419	12.5358	45.5153	68.5587	40.1243	9.24377	2.97302	1.59316	2.68987	67.2732	220.211	0.952367	19.6265	0.640272	24.2385	4.70861	40.5714
0	0	0	0	0	0	84	31	19.6	19.6	7.9	52	68.6	39.1	7.2	2.7	2	2.11	33.5	206.6	0.952367	19.6265	0.640272	24.2385	4.79	26.9881
0	0	0	0	0	0	92	21	8.5	13.1	6.5	49.6	69.5	41.9	6.3	2.1	0.7	1.87	34.2	233.4	0.8	19.86	0.6	21.6	4.7	55.7835
0	0	0	0	0	0	87	29	14.8	16.9	12.5	37.2	68.5	40	10.9	2	1.59316	2.96	36.4	268.3	0.952367	19.6265	0.640272	24.2385	4.68	33.5358
0	0	0	0	0	0	123	17	14.7	19	17.7	45.5	70.1	38.9	6.8	2.5	1.59316	2.09	40.3	234.2	0.952367	19.6265	0.640272	24.2385	4.56	50.1469
0	0	0	0	0	0	84	32	27.3	24.4	25.6	55	70.8	41.3	11.9	4.6	0.7	2.38	40.7	204.3	1.05	17.02	0.5	24.9	4.21	39.4467
0	0	0	0	0	0	85	28	25.2	31.7	12.5358	45.5153	68.5587	40.1243	9.24377	2.97302	1.59316	3.27	67.2732	220.211	0.952367	19.6265	0.640272	24.2385	4.03	53.6625
0	0	0	0	0	0	98	32	20.7	27.8	8.8	42.3	67.8	39.4	16.1	4.5	0.6	4.66	42.4	177.9	0.952367	19.6265	0.640272	24.2385	5.13	39.5743
0	0	0	0	0	0	167	32	19.2674	20.3419	12.5358	45.5153	68.5587	40.1243	9.24377	2.97302	1.59316	2.68987	67.2732	220.211	0.952367	19.6265	0.640272	24.2385	4.70861	56.2389
0	0	0	0	0	0	86	25	9.8	17.3	12.5358	45.5153	68.5587	40.1243	9.24377	2.97302	1.59316	3.25	67.2732	220.211	0.952367	19.6265	0.640272	24.2385	4.65	49.3279
0	0	0	0	0	0	160	25	19.2674	20.3419	12.5358	45.5153	68.5587	40.1243	9.24377	2.97302	1.59316	2.68987	67.2732	220.211	0.952367	19.6265	0.640272	24.2385	4.70861	24.5406
0	0	0	0	0	0	84	27	8.6	17.7	8.1	34	66.8	38.2	6.3	2.5	1.5	2.35	52.6	236.3	0.952367	19.6265	0.640272	24.2385	4.5	18.4409
0	0	0	0	0	0	104	31	15.2	13.9	13.8	41.3	68.8	42.3	7.9	2.8	4.4	1.87	36.2	131.9	0.88	26	0.6	26.3	5.18	43.0067
0	0	0	0	0	0	84	25	11.1	12.2	9.9	33.8	71.5	43.2	18.4	4.1	1.59316	2.26	51.9	249.2	0.952367	19.6265	0.640272	24.2385	4.65	30.4961
0	0	0	0	0	0	84	32	12	16.5	11	42	64.1	38.6	8.8	3.2	1.7	1.89	40.5	191.9	0.98	19.36	0.5	22.5	5.15	47.9673
0	0	0	0	0	0	77	23	5	11.6	11.5	39.1	74.3	43.7	7.8	3.2	0.4	3.72	35.8	197.8	0.64	15.63	0.7	28.5	5.73	21.9513
0	0	0	0	0	0	161	23	19.2674	20.3419	12.5358	45.5153	68.5587	40.1243	9.24377	2.97302	1.59316	2.68987	67.2732	220.211	0.952367	19.6265	0.640272	24.2385	4.70861	55.6331
0	0	0	0	0	0	83	26	6.3	16.8	10.3	34.8	75.9	43.3	12.2	4	1.59316	2.57	56.9	210.4	0.952367	19.6265	0.640272	24.2385	4.36	32.2573
0	0	0	0	0	0	164	27	19.2674	20.3419	12.5358	45.5153	68.5587	40.1243	9.24377	2.97302	1.59316	2.68987	67.2732	220.211	0.952367	19.6265	0.640272	24.2385	4.70861	41.9985
0	0	0	0	0	0	84	30	9.9	15.4	11.1	40.4	72.5	44.4	14.3	4.3	0.3	4.11	45.7	237	1.06	15.98	0.6	25.8	4.54	28.9075
0	0	0	0	0	0	150	30	19.2674	20.3419	12.5358	45.5153	68.5587	40.1243	9.24377	2.97302	1.59316	2.68987	67.2732	220.211	0.952367	19.6265	0.640272	24.2385	4.70861	45.855
0	0	0	0	0	0	100	27	4.1	17.8	7.8	52.3	61.2	39.3	11.8	4	0.7	2.96	41.6	243.2	1.11	24.55	0.6	24	4.32	21.1331
0	0	0	0	0	0	77	31	25.8	27.8	9.3	56.7	72.6	39.1	8.3	2.5	4.5	2.8	38.7	142.6	0.81	18.46	0.5	25.3	4.73	42.9399
0	0	0	0	0	0	155	31	19.2674	20.3419	12.5358	45.5153	68.5587	40.1243	9.24377	2.97302	1.59316	2.68987	67.2732	220.211	0.952367	19.6265	0.640272	24.2385	4.70861	19.7607
0	0	0	0	0	0	85	30	11.1	15.5	12.5358	45.5153	68.5587	40.1243	9.24377	2.97302	1.59316	2.47	67.2732	220.211	0.952367	19.6265	0.640272	24.2385	4.67	21.1567
0	0	0	0	0	0	161	30	19.2674	20.3419	12.5358	45.5153	68.5587	40.1243	9.24377	2.97302	1.59316	2.68987	67.2732	220.211	0.952367	19.6265	0.640272	24.2385	4.70861	45.42
0	0	0	0	0	0	84	25	8	17.5	7.3	33	66.2	42.2	12.1	4.5	2.7	2.66	45.2	177.2	0.952367	19.6265	0.640272	24.2385	4.24	54.2575
0	0	0	0	0	0	84	32	14.6	20.4	6.2	41.5	68.8	41.5	7.9	2.6	1.59316	1.59	45	249.1	0.952367	19.6265	0.640272	24.2385	5.11	17.9556
0	0	0	0	0	0	163	32	19.2674	20.3419	12.5358	45.5153	68.5587	40.1243	9.24377	2.97302	1.59316	2.68987	67.2732	220.211	0.952367	19.6265	0.640272	24.2385	4.70861	24.6773
0	0	0	0	0	0	49	28	17.3	13.9	8.4	39	70	38.3	13.5	4.3	7.5	2.31	36.3	211	0.88	22.85	0.5	28.8	4.31	48.6094
0	0	0	0	0	0	150	28	19.2674	20.3419	12.5358	45.5153	68.5587	40.1243	9.24377	2.97302	1.59316	2.68987	67.2732	220.211	0.952367	19.6265	0.640272	24.2385	4.70861	44.6145
0	0	0	0	0	0	118	29	22.2	17.4	13.2	29.3	69.1	41.8	5.9	2.1	0.6	2.44	41.5	214.8	0.952367	19.6265	0.640272	24.2385	4.46	29.4519
0	0	0	0	0	0	70	30	14	15.9	10.3	38	69.5	44.1	10.1	3.5	0.8	2.26	43.6	294.2	0.84	21.95	0.6	23.1	4.96	53.6663
0	0	0	0	0	0	126	29	8.6	13.2	9.1	39	69.6	39.4	5.9	2.2	1.4	2.17	32.5	189.4	0.952367	19.6265	0.640272	24.2385	4.34	23.8264
0	0	0	0	0	0	84	32	14	18.2	11.8	53.7	77.5	44	6	2.5	0.6	2	41.2	226.3	1.02	20.74	0.6	22.7	4.32	45.8534
0	0	0	0	0	0	84	27	9.8	16.1	11.8	33.2	62.4	39.2	8.9	3.1	1.59316	2.59	43	243.8	0.9	18.03	0.5	22.6	4.75	56.0047
0	0	0	0	0	0	75	26	13.7	18.4	12.5358	45.5153	68.5587	40.1243	9.24377	2.97302	1.59316	1.57	67.2732	220.211	0.952367	19.6265	0.640272	24.2385	4.37	44.4169
0	0	0	0	0	0	119	28	21.3	24.1	14.3	61.6	73.4	40.1	8.2	2.5	2.9	2.15	36.7	148.3	0.77	20.74	0.6	26.3	4.45	27.5885
0	0	0	0	0	0	77	29	8.6	11.1	9.1	44.6	75.2	45.7	8.2	2.8	1.9	3.61	42.5	204.3	0.952367	19.6265	0.640272	24.2385	4.2	49.7841
0	0	0	0	0	0	96	30	7.1	13.8	9.1	36.3	68.8	39.1	11.7	3.9	1.6	4.83	38.3	186.7	0.88	16.47	0.6	23	4.94	44.8193
0	0	0	0	0	0	93	32	13.2	16.8	9.7	56	68.2	41.9	5.1	2.2	1.9	3.22	41.2	227.5	0.952367	19.6265	0.640272	24.2385	4.87	49.0769
0	0	0	0	0	0	160	33	19.2674	20.3419	12.5358	45.5153	68.5587	40.1243	9.24377	2.97302	1.59316	2.68987	67.2732	220.211	0.952367	19.6265	0.640272	24.2385	4.70861	39.4367
0	0	0	0	0	0	0	33	19.2674	20.3419	12.5358	45.5153	68.5587	40.1243	9.24377	2.97302	1.59316	2.68987	67.2732	220.211	0.952367	19.6265	0.640272	24.2385	4.70861	32.689
0	0	0	0	0	0	91	31	6.2	16	8	25.4	62.5	40.2	6.4	2.3	1.59316	2.39	31.6	164.7	0.952367	19.6265	0.640272	24.2385	4.69	38.7422
0	0	0	0	0	0	86	26	39.4	28.3	19.6	46.2	62.9	39.4	9.7	3	1.59316	1.93	40.1	239.1	0.952367	19.6265	0.640272	24.2385	4.84	46.4299
0	0	0	0	0	0	154	26	19.2674	20.3419	12.5358	45.5153	68.5587	40.1243	9.24377	2.97302	1.59316	2.68987	67.2732	220.211	0.952367	19.6265	0.640272	24.2385	4.70861	21.4985
0	0	0	0	0	0	97	36	10.5	15.5	13.2	42.7	67	40.4	11.5	4	1.3	2.89	44.9	122.4	0.952367	19.6265	0.640272	24.2385	4.94	17.6561
0	0	0	0	0	0	90	25	35.3	27	5.8	37.4	69.9	41	9.2	3.1	1	3.89	34.2	230	0.87	15.51	0.5	25.4	4.12	25.5353
0	0	0	0	0	0	147	25	20.2	15.8	7.8	38.2	65.5	38	4.3	1.9	1.5	3.63	44.2	282.3	1.18	28.82	0.9	24.9	4.79	49.5589
0	0	0	0	0	0	163	25	16.2	16.3	12.5358	45.5153	68.5587	35.6	9.24377	2.97302	1.59316	2.39	67.2732	271.3	0.952367	19.6265	0.640272	24.2385	4.70861	35.9378
0	0	0	0	0	0	163	25	19.2674	20.3419	12.5358	45.5153	68.5587	40.1243	9.24377	2.97302	1.59316	2.68987	67.2732	220.211	0.952367	19.6265	0.640272	24.2385	4.70861	39.5182
0	0	0	0	0	0	92	26	8	14	8.7	37.1	63.3	38.5	9.9	3.4	1.5	2.95	41.8	247.1	0.79	17.84	0.6	23.1	4.13	47.6242
0	0	0	0	0	0	163	26	19.2674	20.3419	12.5358	45.5153	68.5587	40.1243	9.24377	2.97302	1.59316	2.68987	67.2732	220.211	0.952367	19.6265	0.640272	24.2385	4.70861	54.177
0	0	0	0	0	0	163	26	19.2674	20.3419	12.5358	45.5153	68.5587	40.1243	9.24377	2.97302	1.59316	2.68987	67.2732	220.211	0.952367	19.6265	0.640272	24.2385	4.70861	20.1051
0	0	0	0	0	0	136	31	18.3	18.9	10.1	43.6	67.9	38.3	9.6	3.1	1.59316	4.34	38	196.3	0.952367	19.6265	0.640272	24.2385	4.79	41.5115
0	0	0	0	0	0	87	27	15.1	18.8	12.8	35.4	70.2	39.7	8.3	3	1.59316	2.9	51.7	260.6	0.952367	19.6265	0.640272	24.2385	4.66	49.2364
0	0	0	0	0	0	110	27	19.2674	20.3419	12.5358	45.5153	68.5587	40.1243	9.24377	2.97302	1.59316	3.62	50.6	318.8	1.19	16.57	1	24.5	4.85	44.297
0	0	0	0	0	0	166	28	19.2674	20.3419	12.5358	45.5153	68.5587	40.1243	9.24377	2.97302	1.59316	2.68987	67.2732	220.211	0.952367	19.6265	0.640272	24.2385	4.70861	38.1437
0	0	0	0	0	0	88	33	9.7	16.3	6.3	26.8	65.9	39.1	5	1.5	3	2.68987	67.2732	220.211	0.952367	19.6265	0.640272	24.2385	4.32	56.532
0	0	0	0	0	0	83	29	11.3	15.1	13.4	42.8	73	42.7	9.3	3.1	1.59316	3.82	40.5	247.3	0.952367	19.6265	0.640272	24.2385	4.5	18.9297
0	0	0	0	0	0	154	29	19.2674	20.3419	12.5358	45.5153	68.5587	40.1243	9.24377	2.97302	1.59316	2.68987	67.2732	220.211	0.952367	19.6265	0.640272	24.2385	4.70861	26.4501
0	0	0	0	0	0	95	23	12.9	16.4	8.7	31.3	76.8	44.4	13.6	3.5	0.8	2.37	37.6	189.1	0.91	23.18	0.6	22.3	4.65	48.3777
0	0	0	0	0	0	85	27	32	25.5	12.5358	45.5153	68.5587	40.1243	9.24377	2.97302	1.59316	2.56	67.2732	220.211	0.952367	19.6265	0.640272	24.2385	5.27	43.4312
0	0	0	0	0	0	91	25	13	21.1	12.5358	45.5153	68.5587	40.1243	9.24377	2.97302	1.59316	2	67.2732	220.211	0.952367	19.6265	0.640272	24.2385	4.39	49.4913
0	0	0	0	0	0	56	29	35.5	25.3	16.4	43.4	76.8	42.3	11.8	4	1.59316	4.16	49.3	151.9	0.952367	19.6265	0.640272	24.2385	4.69	31.8954
0	0	0	0	0	0	119	36	10	15.6	8.4	32.3	65.4	37.6	8.8	2.8	1.2	3.46	44.8	203.4	0.87	19.81	0.6	24	4.84	57.1209
0	0	0	0	0	0	110	42	19.2674	20.3419	12.5358	45.5153	68.5587	40.1243	9.24377	2.97302	1.59316	2.68987	67.2732	220.211	0.952367	19.6265	0.640272	24.2385	4.77	19.1439
0	0	0	0	0	0	0	42	19.2674	20.3419	12.5358	45.5153	68.5587	40.1243	9.24377	2.97302	1.59316	2.68987	67.2732	220.211	0.952367	19.6265	0.640272	24.2385	5.87	27.902
0	0	0	0	0	0	105	31	9.2	18	12.5358	45.5153	68.5587	40.1243	9.24377	2.97302	1.59316	2.95	67.2732	220.211	0.952367	19.6265	0.640272	24.2385	4.68	23.1073
0	0	0	0	0	0	91	26	10.8	16.8	12.5358	45.5153	68.5587	40.1243	9.24377	2.97302	1.59316	2.53	67.2732	220.211	0.952367	19.6265	0.640272	24.2385	5.32	34.2085
0	0	0	0	0	0	145	38	32.4	26.3	9.7	42.3	69.2	39	19.1	3.6	1.8	2.64	41.1	237.4	0.77	16.54	0.9	21.9	4.02	51.2663
0	0	0	0	0	0	82	29	11.8	17.3	16.6	57.4	66.9	42.5	9.1	2.9	0.7	2.49	36	184	0.78	21.82	0.6	23.5	4.97	21.6844
0	0	0	0	0	0	117	32	5.6	12.8	10.5	45.3	66.5	38.1	11.1	3.5	1.59316	2.66	53.7	209.1	0.952367	19.6265	0.640272	24.2385	4.96	31.4004
0	0	0	0	0	0	63	28	15.4	19.5	12.5358	45.5153	68.5587	40.1243	9.24377	2.97302	1.59316	3.62	67.2732	220.211	0.952367	19.6265	0.640272	24.2385	4.73	34.6395
0	0	0	0	0	0	70	37	12.9	13.7	13.7	47.9	69	42.9	11.6	3.5	0.8	3.29	43.7	223.2	0.952367	19.6265	0.640272	24.2385	5.08	56.1787
0	0	0	0	0	0	167	37	19.2674	20.3419	12.5358	45.5153	68.5587	40.1243	9.24377	2.97302	1.59316	2.68987	67.2732	220.211	0.952367	19.6265	0.640272	24.2385	4.70861	51.9175
0	0	0	0	0	0	116	31	12.9	20.2	12.5358	45.5153	68.5587	40.1243	9.24377	2.97302	1.59316	4.5	67.2732	220.211	0.952367	19.6265	0.640272	24.2385	4.5	21.7077
0	0	0	0	0	0	140	31	19.2674	20.3419	12.5358	45.5153	68.5587	40.1243	9.24377	2.97302	1.59316	2.68987	67.2732	220.211	0.952367	19.6265	0.640272	24.2385	4.70861	29.9429
0	0	0	0	0	0	156	32	12.9	18.3	7.6	47.3	62.3	36.4	5.9	2.1	3	2.68987	67.2732	220.211	0.952367	19.6265	0.640272	24.2385	4.49	26.3778
0	0	0	0	0	0	56	30	16.1	17.8	12.5358	45.5153	68.5587	40.1243	9.24377	2.97302	1.59316	3.59	67.2732	220.211	0.952367	19.6265	0.640272	24.2385	5.7	33.7027
0	0	0	0	0	0	148	31	10	14.3	8.9	51.7	70.3	38.7	5.3	1.7	1.59316	2.51	34.2	243	0.82	19.12	0.6	21.8	5.2	54.7695
0	0	0	0	0	0	84	26	19.2674	20.3419	12.5358	45.5153	68.5587	40.1243	9.24377	2.97302	1.59316	2.68987	67.2732	220.211	0.952367	19.6265	0.640272	24.2385	4.70861	24.3231
0	0	0	0	0	0	143	27	19.2674	20.3419	12.5358	45.5153	68.5587	40.1243	9.24377	2.97302	1.59316	2.68987	67.2732	220.211	0.952367	19.6265	0.640272	24.2385	4.05	34.2846
0	0	0	0	0	0	159	26	12.5	16.3	21.4	65.7	68.6	38.9	5.6	1.8	1.4	2.09	37.4	307.9	0.952367	19.6265	0.640272	24.2385	5.15	41.4723
0	0	0	0	0	0	99	28	28.7	22.1	22.6	32.7	71.1	42	9.4	3.1	0.3	2.8	44.5	261.6	0.87	18.59	0.6	20.9	4.96	17.6733
0	0	0	0	0	0	160	28	19.2674	20.3419	12.5358	45.5153	68.5587	40.1243	9.24377	2.97302	1.59316	2.68987	67.2732	220.211	0.952367	19.6265	0.640272	24.2385	4.70861	50.0903
0	0	0	0	0	0	85	40	11.9	15.8	12.5358	45.5153	68.5587	40.1243	9.24377	2.97302	1.59316	2.35	67.2732	220.211	0.952367	19.6265	0.640272	24.2385	5.1	54.2832
0	0	0	0	0	0	154	40	19.2674	20.3419	12.5358	45.5153	68.5587	40.1243	9.24377	2.97302	1.59316	2.68987	67.2732	220.211	0.952367	19.6265	0.640272	24.2385	4.70861	25.8593
0	0	0	0	0	0	93	25	11.3	19.8	12.5358	45.5153	68.5587	40.1243	9.24377	2.97302	1.59316	2.24	67.2732	220.211	0.952367	19.6265	0.640272	24.2385	4.57	54.5931
0	0	0	0	0	0	160	25	19.2674	20.3419	12.5358	45.5153	68.5587	40.1243	9.24377	2.97302	1.59316	2.68987	67.2732	220.211	0.952367	19.6265	0.640272	24.2385	4.70861	52.9297
0	0	0	0	0	0	85	37	56.1	33.9	83.6	57	70.7	40.8	6.1	2.5	1.4	2.88	40.8	231.5	0.952367	19.6265	0.640272	24.2385	5.18	56.0777
0	0	0	0	0	0	126	26	14	20	19	51.4	65.1	38.5	5.9	2.4	1.59316	1.78	31.2	252.3	0.79	18.62	0.6	25.3	5.13	20.3934
0	0	0	0	0	0	92	26	12.6	19.7	15.5	34.3	68.7	40.1	5.7	2.1	0.6	2.67	35.8	185	1.05	24.41	0.6	26.2	4.21	29.8128
0	0	0	0	0	0	119	29	20.6	21	25.1	50.1	63.7	35.6	6.3	2.2	3.4	3.74	41.5	366.6	0.952367	19.6265	0.640272	24.2385	5.03	30.0892
0	0	0	0	0	0	140	26	276.6	124.6	14.8	49.5	71.3	40.2	5.2	1.6	1.4	2.68987	67.2732	220.211	0.952367	19.6265	0.640272	24.2385	4.70861	38.3193
0	0	0	0	0	0	28	23	13.1	13.9	12.5358	45.5153	68.5587	40.1243	9.24377	2.97302	1.59316	2.39	67.2732	220.211	0.952367	19.6265	0.640272	24.2385	4.78	54.5492
0	0	0	0	0	0	161	24	19.2674	20.3419	12.5358	45.5153	68.5587	40.1243	9.24377	2.97302	1.59316	2.68987	67.2732	220.211	0.952367	19.6265	0.640272	24.2385	4.70861	47.3721
0	0	0	0	0	0	86	32	9.4	18.2	9.9	48	72	44.1	9.3	2.8	0.4	2.5	39.1	198.7	0.92	23.59	0.6	22.5	4.78	47.4926
0	0	0	0	0	0	131	32	9.4	16	7.3	41.6	68.5	40	8.6	2.3	0.2	2.38	43.4	226.4	0.92	18.59	0.6	24.5	4.52	21.9988
0	0	0	0	0	0	145	32	19.2674	20.3419	12.5358	45.5153	68.5587	40.1243	9.24377	2.97302	1.59316	2.68987	67.2732	220.211	0.952367	19.6265	0.640272	24.2385	4.70861	35.8943
0	0	0	0	0	1	91	33	11.6	17.8	12.5358	45.5153	68.5587	40.1243	9.24377	2.97302	1.59316	2.39	67.2732	220.211	0.952367	19.6265	0.640272	24.2385	4.65	46.9666
0	0	0	0	0	1	154	33	8.4	19.3	11.3	59.2	66.5	37.8	8.7	2.8	1.5	1.55	36.3	220.6	0.9	15.6	0.6	22.8	4.44	51.1752
0	0	0	0	0	0	91	31	24.7	19.1	10.8	40.8	69.8	41.5	7.6	3.1	6.3	3.62	40	208.9	0.8	15.37	0.7	21.3	5.58	57.5539
0	0	0	0	0	0	166	31	19.2674	20.3419	12.5358	45.5153	68.5587	40.1243	9.24377	2.97302	1.59316	2.68987	67.2732	220.211	0.952367	19.6265	0.640272	24.2385	4.70861	54.204
0	0	0	0	0	0	84	30	24.9	20.3	19.3	50.5	65.5	39.7	7.6	2.1	1.2	2.93	47.2	247	0.952367	19.6265	0.640272	24.2385	4.23	38.1587
0	0	0	0	0	0	84	30	14.5	18.6	13.2	50	72	44	7.3	2.3	2.4	2.76	55.9	213.2	0.9	15.1	0.6	26.5	4.77	38.95
0	0	0	0	0	0	78	35	11.8	14.3	12.5358	45.5153	68.5587	40.1243	9.24377	2.97302	1.59316	2.25	67.2732	220.211	0.952367	19.6265	0.640272	24.2385	4.74	53.8706
0	0	0	0	0	0	161	35	19.2674	20.3419	12.5358	45.5153	68.5587	40.1243	9.24377	2.97302	1.59316	2.68987	67.2732	220.211	0.952367	19.6265	0.640272	24.2385	4.70861	38.2921
0	0	0	0	0	0	65	28	11.1	18.9	12.5358	45.5153	68.5587	40.1243	9.24377	2.97302	1.59316	2.6	67.2732	220.211	0.952367	19.6265	0.640272	24.2385	4.59	37.6543
0	0	0	0	0	0	0	29	13.4	16.3	13.9	79.4	60.2	30.9	15.6	4.6	1.59316	3.01	48	177.6	0.952367	19.6265	0.640272	24.2385	4.70861	33.4408
0	0	0	0	0	0	97	33	10.1	15.5	8.9	35.8	68.3	43.2	9.3	3.1	1	3.95	58.1	246.2	1.25	20.21	0.8	24.7	4.65	56.4011
0	0	0	0	0	0	105	31	64.7	33.2	20.1	54.4	70.2	39.9	5.1	1.8	2.9	2.28	41.7	180.4	0.95	25.17	0.7	24.2	4.64	51.9928
0	0	0	0	0	0	81	34	11.8	15.4	12.8	51.2	68	41.4	7.7	2.7	0.2	3.68	35.8	261.2	0.75	21.23	0.5	24.6	4.98	49.8344
0	0	0	0	0	0	167	34	19.2674	20.3419	12.5358	45.5153	68.5587	40.1243	9.24377	2.97302	1.59316	2.68987	67.2732	220.211	0.952367	19.6265	0.640272	24.2385	4.70861	40.7345
0	0	0	0	0	0	104	33	9.8	12.7	5.2	45.3	70.6	43.4	6.9	2.3	0.2	2.84	49.6	251.6	0.84	21.51	0.5	22.3	5.14	41.0724
0	0	0	0	0	0	91	21	9.6	16.5	12.5358	45.5153	68.5587	40.1243	9.24377	2.97302	1.59316	2.05	67.2732	220.211	0.952367	19.6265	0.640272	24.2385	4.91	37.8623
0	0	0	0	0	0	76	23	9.6	16.8	10.1	33.1	69.1	40.8	10.2	3.6	0.4	2.34	47.2	218.6	0.7	14.49	0.8	26.9	4.72	20.8985
0	0	0	0	0	0	167	23	19.2674	20.3419	12.5358	45.5153	68.5587	40.1243	9.24377	2.97302	1.59316	2.68987	67.2732	220.211	0.952367	19.6265	0.640272	24.2385	4.70861	57.991
0	0	0	0	0	0	81	34	10.4	14.7	8.4	32.1	75.6	39.9	8	2.4	1.59316	2.43	39.6	271.3	0.952367	19.6265	0.640272	24.2385	4.55	43.1663
0	0	0	0	0	0	87	27	8.5	18	9.6	33.4	65.5	40.9	7.8	3.1	1.7	4.15	36	205.2	0.952367	19.6265	0.640272	24.2385	5.14	25.4281
0	0	0	0	0	0	82	31	33.3	27.8	20.7	56.6	73.1	41.2	11.5	3.5	2.5	2.52	35.6	223.8	1.09	20.52	0.8	24.3	4.33	43.3215
0	0	0	0	0	0	84	28	5.2	19	9.3	47.6	67.5	43	17.9	5.2	1.59316	1.82	39	162.7	0.952367	19.6265	0.640272	24.2385	4.44	25.3633
0	0	0	0	0	0	85	28	19.2674	20.3419	12.5358	45.5153	68.5587	40.1243	9.24377	2.97302	1.59316	2.68987	67.2732	220.211	0.952367	19.6265	0.640272	24.2385	4.70861	49.6184
0	0	0	0	0	0	157	28	15.9	22.5	12.5358	45.5153	68.5587	35.6	9.24377	2.97302	1.59316	1.96	67.2732	202.4	0.952367	19.6265	0.640272	24.2385	4.70861	42.6335
0	0	0	0	0	0	157	28	19.2674	20.3419	12.5358	45.5153	68.5587	40.1243	9.24377	2.97302	1.59316	2.68987	67.2732	220.211	0.952367	19.6265	0.640272	24.2385	4.70861	37.3443
0	0	0	0	0	0	86	29	17	20.1	10.6	55.7	73.8	42.8	16.2	4.7	1.59316	2.09	39.5	253.1	0.952367	19.6265	0.640272	24.2385	4.59	18.5817
0	0	0	0	0	0	161	29	19.2674	20.3419	12.5358	45.5153	68.5587	40.1243	9.24377	2.97302	1.59316	2.68987	67.2732	220.211	0.952367	19.6265	0.640272	24.2385	4.70861	27.6941
0	0	0	0	0	0	84	27	21.6	24.1	20.4	59.7	70.6	41.8	10.6	2.7	0.5	2.74	47.3	189	0.74	23.66	0.6	23.2	5.3	26.5581
0	0	0	0	0	0	166	27	19.2674	20.3419	12.5358	45.5153	68.5587	40.1243	9.24377	2.97302	1.59316	2.68987	67.2732	220.211	0.952367	19.6265	0.640272	24.2385	4.70861	32.201
0	0	0	0	0	0	83	33	30.2	21.9	12.5358	45.5153	68.5587	40.1243	9.24377	2.97302	1.59316	2.28	67.2732	220.211	0.952367	19.6265	0.640272	24.2385	4.77	24.4818
0	0	0	0	0	0	86	33	23.7	20.7	14.3	43.3	70.6	42.5	7.2	2.8	1.3	2.49	39.6	249.9	0.73	22.76	0.5	21.6	4.47	45.2989
0	0	0	0	0	0	107	33	19.4	19.5	11.4	44.2	64.3	39.3	8.8	3.3	1.2	2.43	37.3	270	0.78	20.72	0.6	27.4	4.49	55.115
0	0	0	0	0	0	163	33	19.2674	20.3419	12.5358	45.5153	68.5587	40.1243	9.24377	2.97302	1.59316	2.68987	67.2732	220.211	0.952367	19.6265	0.640272	24.2385	4.70861	26.9851
0	0	1	0	0	0	84	29	19.2674	20.3419	12.5358	45.5153	68.5587	40.1243	9.24377	2.97302	1.59316	2.2	36.2	184.7	0.952367	19.6265	0.640272	24.2385	4.70861	23.7649
0	0	1	0	0	0	84	29	11.7	16.8	8.4	30.4	70.1	41.9	8.5	3.4	15.9	2.68987	67.2732	220.211	0.952367	19.6265	0.640272	24.2385	4.70861	57.1322
0	0	1	0	0	0	91	29	8.4	15.5	7.2	29.6	61.5	36.3	5.6	2.5	7	1.77	32.4	166	0.952367	19.6265	0.640272	24.2385	4.70861	33.7705
0	0	1	0	0	0	98	29	7.8	14.9	6.6	31.8	62.5	36.8	7.8	2.7	4.7	1.64	37.9	184.2	0.952367	19.6265	0.640272	24.2385	3.53	25.4917
0	0	1	0	0	0	153	29	8.3	17.3	6.2	43.2	66.9	36.8	7.8	2.4	24.7	2.68987	67.2732	220.211	0.952367	19.6265	0.640272	24.2385	4.26	28.1868
0	0	0	0	0	0	89	32	11.7	17.6	5.4	40.3	67.5	42.5	9.9	3.5	1.5	2.21	36.6	144.4	0.952367	19.6265	0.640272	24.2385	4.6	17.9873
0	0	0	0	0	0	87	26	16.4	18.6	17	37.3	74	45.3	8	3.1	1.59316	2.35	41.7	140.5	0.78	17.19	0.6	24.4	5.28	38.3799
0	0	0	0	0	0	159	26	19.2674	20.3419	12.5358	45.5153	68.5587	40.1243	9.24377	2.97302	1.59316	2.68987	67.2732	220.211	0.952367	19.6265	0.640272	24.2385	4.70861	53.7634
0	0	0	0	0	0	159	26	19.2674	20.3419	12.5358	45.5153	68.5587	40.1243	9.24377	2.97302	1.59316	2.68987	67.2732	220.211	0.952367	19.6265	0.640272	24.2385	4.70861	29.0039
0	0	0	0	0	0	112	31	7.1	16.8	8.5	42.1	70.9	41.5	21.7	6	1.3	2.56	46.2	197.9	0.97	18.77	0.7	22.4	4.5	52.6645
0	0	0	0	0	0	128	26	18.6	21.1	12.5358	45.5153	68.5587	40.1243	9.24377	2.97302	1.4	2.68987	67.2732	220.211	0.952367	19.6265	0.640272	24.2385	4.26	29.2552
0	0	0	0	0	0	84	29	13.1	17.6	12.5358	45.5153	68.5587	40.1243	9.24377	2.97302	1.59316	3.81	67.2732	220.211	0.952367	19.6265	0.640272	24.2385	4.62	50.7248
0	0	0	0	0	0	84	30	12.4	15.8	12.5358	45.5153	68.5587	40.1243	9.24377	2.97302	1.59316	3.52	67.2732	220.211	0.952367	19.6265	0.640272	24.2385	5.1	48.4502
0	0	0	0	0	0	91	32	17.1	13.5	23.5	38.7	62.7	38.9	7.5	3.2	1	1.69	44.2	170.8	0.952367	19.6265	0.640272	24.2385	5.42	55.3019
0	0	0	0	0	0	46	25	9.4	13.3	12.5358	45.5153	68.5587	40.1243	9.24377	2.97302	1.59316	2.67	67.2732	220.211	0.952367	19.6265	0.640272	24.2385	4.81	22.7693
0	0	0	0	0	0	163	25	19.2674	20.3419	12.5358	45.5153	68.5587	40.1243	9.24377	2.97302	1.59316	2.68987	67.2732	220.211	0.952367	19.6265	0.640272	24.2385	4.70861	35.5432
0	0	0	0	0	0	163	25	7.6	14.2	12.5358	45.5153	68.5587	35.7	9.24377	2.97302	1.59316	2.02	67.2732	252.5	0.952367	19.6265	0.640272	24.2385	4.70861	29.8973
[truncated: 3,701 more rows]
